# Supplementary material for: Adaptive optical waveguide system for large-area and overheating-preventing phototherapy in deep tissue
Source: Nat Commun. 2026 Feb 28;17:3308. doi: 10.1038/s41467-026-69759-5 (PMC13066437; doi:10.1038/s41467-026-69759-5)
Supplement: Supplementary file 4 — Source Data [file 41467_2026_69759_MOESM4_ESM.xlsx]

## Sheet: Figure 2c
Temperature/℃	Transmittance/%	Transmittance/%	Transmittance/%	Transmittance/%	Transmittance/%
	1:20	1:25	1:50	1:100	1:150
51			97.433
52			95.25
53		99.782	95.979
54		99.569	94.293	98.551
55		99.602	2.062	98.552
56		99.181	0.742	98.575
57	100.409	1.672	0.492	98.445
58	100.549	0.252	0.562	0.35
59	100.597	0.309	1.102	0.517
60	100.34	0.5		0.115
61	0.864	0.252		0.532	96.515
62	0.195			0.134	96.029
63	0.226				95.849
64	0.213				83.51
65	0.216				2.705
66					1.166
67					1.314
68					0.933
69					0.803

## Sheet: Figure 2d
Mole Ratio	Tcp/℃
1:20	60.5
1:25	56.5
1:50	54.5
1:100	57.5
1:150	64.4

## Sheet: Figure 2e
Temperature/℃	Transmittance/%	Transmittance/%	Transmittance/%	Transmittance/%	Transmittance/%	Transmittance/%	Transmittance/%	Transmittance/%	Transmittance/%	Transmittance/%
	0 M	0.2 M	0.4 M	0.6 M	0.8 M	1.0 M	1.2 M	1.4 M	1.6 M	1.8 M
24										98.592
25										98.517
26										97.958
27									99.106	96.734
28									98.785	0.071
29									98.451	0.109
30								98.815	94.867	0.109
31								98.978	0.065	0.094
32								98.302	0.234	0.157
33							99.29	95.298	0.138
34							99.043	0.311	0.09
35							98.421	0.153	0.252
36						99.397	95.619	0.2
37						99.031	0.112	0.187
38						96.98	0.23	0.224
39					99.019	96.276	0.177
40					98.467	0.229	0.155
41					98.774	0.228	0.159
42				100.095	97.645	0.295
43				100.05	0.327	0.16
44				99.685	0.104	0.172
45			99.659	98.109	0.305
46			99.891	0.621	0.328
47			99.541	0.287	0.248
48			98.551	0.523
49		97.307	95.779	0.256
50		98.817	0.559	0.277
51	98.249	98.307	0.114
52	97.897	96.711	0.295
53	96.735	0.351	0.435
54	94.418	0.178
55	0.681	0.236
56	0.325	0.316
57	0.422	0.356
58	0.279
59	0.379

## Sheet: Figure 2f
c/mol·L-1	Tcp/℃
0	54.5
0.2	52.5
0.4	49.5
0.6	45.5
0.8	42.5
1	39.5
1.2	36.5
1.4	33.5
1.6	30.5
1.8	27.5

## Sheet: Figure 2g
Time/min	Transmittance/%
2.5	99.681
5	100.021
7.5	99.807
10	100.039
12.5	99.911
15	100.033
17.5	99.968
20	99.637
22.5	100.008
25	99.983
27.5	99.969
30	100.086
32.5	0.081
35	0.195
37.5	0.339
40	0.404
42.5	0.503
45	0.627
47.5	0.76
50	0.952
52.5	1.173
55	1.34
57.5	1.685
60	1.905
62.5	100.058
65	100.189
67.5	100.267
70	100.171
72.5	100.215
75	100.234
77.5	100.097
80	99.93
82.5	100.065
85	99.796
87.5	99.995
90	100.083
92.5	0.08
95	0.219
97.5	0.407
100	0.479
102.5	0.552
105	0.605
107.5	0.996
110	1.432
112.5	1.975
115	2.493
117.5	2.853
120	3.272
122.5	99.916
125	100.105
127.5	100.081
130	100.141
132.5	99.977
135	100.139
137.5	100.161
140	100.141
142.5	100.031
145	99.973
147.5	100.094
150	100.038
152.5	0.088
155	0.365
157.5	0.418
160	0.496
162.5	0.552
165	0.65
167.5	0.783
170	0.889
172.5	1.097
175	1.369
177.5	1.7
180	1.916
182.5	99.783
185	99.981
187.5	100.009
190	100.024
192.5	99.879
195	100.008
197.5	99.797
200	100.024
202.5	100.06
205	99.767
207.5	100.012
210	99.798
212.5	0.08
215	0.347
217.5	0.407
220	0.507
222.5	0.661
225	0.697
227.5	0.779
230	0.931
232.5	1.095
235	1.355
237.5	1.581
240	1.814
242.5	98.51
245	98.523
247.5	98.329
250	98.459
252.5	98.224
255	98.243
257.5	98.514
260	98.249
262.5	98.391
265	98.244
267.5	98.334
270	98.253
272.5	0.085
275	0.473
277.5	0.615
280	0.943
282.5	1.245
285	1.297
287.5	1.37
290	1.554
292.5	1.679
295	1.979
297.5	2.348
300	2.655
302.5	99.648
305	99.811
307.5	99.702
310	99.945
312.5	99.866
315	99.78
317.5	99.926
320	99.956
322.5	99.883
325	99.767
327.5	99.862
330	99.764
332.5	0.081
335	0.215
337.5	0.397
340	0.405
342.5	0.487
345	0.605
347.5	0.785
350	0.948
352.5	1.139
355	1.331
357.5	1.5
360	1.797
362.5	99.796
365	99.925
367.5	99.908
370	99.806
372.5	99.804
375	99.668
377.5	100.02
380	99.871
382.5	99.825
385	99.861
387.5	99.931
390	99.887
392.5	0.079
395	0.199
397.5	0.358
400	0.345
402.5	0.491
405	0.594
407.5	0.74
410	0.91
412.5	1.107
415	1.337
417.5	1.594
420	1.877
422.5	99.638
425	99.776
427.5	99.972
430	99.838
432.5	99.737
435	99.681
437.5	99.478
440	99.758
442.5	99.786
445	99.573
447.5	99.73
450	99.97
452.5	0.083
455	0.19
457.5	0.42
460	0.42
462.5	0.528
465	0.642
467.5	0.737
470	0.967
472.5	1.192
475	1.448
477.5	1.63
480	1.767
482.5	99.5
485	99.634
487.5	99.4
490	99.42
492.5	99.406
495	99.387
497.5	99.161
500	99.389
502.5	99.178
505	99.358
507.5	99.455
510	99.234
512.5	0.086
515	0.194
517.5	0.327
520	0.482
522.5	0.603
525	0.786
527.5	1.055
530	1.224
532.5	1.522
535	1.902
537.5	2.168
540	2.748
542.5	99.272
545	99.478
547.5	99.255
550	99.386
552.5	99.188
555	99.31
557.5	99.383
560	99.259
562.5	99.456
565	99.153
567.5	99.389
570	99.209
572.5	0.082
575	0.19
577.5	0.367
580	0.357
582.5	0.487
585	0.682
587.5	0.905
590	0.996
592.5	1.274
595	1.544
597.5	1.892
600	2.044

## Sheet: Figure 2h
Time/min	Transmittance/%
0	100
2.5	99.681
5	100.021
7.5	99.807
10	100.039
12.5	99.911
15	100.033
17.5	99.968
20	99.637
22.5	100.008
25	99.983
27.5	99.969
30	100.086
32.5	0.081
35	0.195
37.5	0.339
40	0.404
42.5	0.503
45	0.627
47.5	0.76
50	0.952
52.5	1.173
55	1.34
57.5	1.685
60	1.905

## Sheet: Figure 2i
Minimum adjustable temperature/℃	Maximum adjustable capacity/%/℃	Minimum adjustable temperature/℃	Maximum adjustable capacity/%/℃	Minimum adjustable temperature/℃	Maximum adjustable capacity/%/℃	Minimum adjustable temperature/℃	Maximum adjustable capacity/%/℃	Minimum adjustable temperature/℃	Maximum adjustable capacity/%/℃	Minimum adjustable temperature/℃	Maximum adjustable capacity/%/℃	Minimum adjustable temperature/℃	Maximum adjustable capacity/%/℃	Minimum adjustable temperature/℃	Maximum adjustable capacity/%/℃	Minimum adjustable temperature/℃	Maximum adjustable capacity/%/℃	Minimum adjustable temperature/℃	Maximum adjustable capacity/%/℃	Minimum adjustable temperature/℃	Maximum adjustable capacity/%/℃
	Ref. 16		Ref. 35		Ref. 36		Ref. 37		Ref. 38		Ref. 39		Ref. 40		Ref. 41		Ref. 42		Ref. 43		Our Work
1.24	47.5	2.3	8.33	7.56	8.38	6.73	5.67	2.63	51.22	1.4	24.83	5.45	10.19	6.32	8.75	3.9	16.67	2.03	9.44	1	99.476

## Sheet: Figure 3a
Temperature/℃	Average Size/nm
20	4.537
21	4.964
22	5.18
23	5.307
24	5.573
25	5.533
26	5.669
27	5.826
28	5.936
29	6.231
30	6.424
31	6.575
32	6.612
33	7.255
34	7.369
35	7.572
36	7.947
37	8.397
38	8.745
39	9.298
40	9.746
41	10.36
42	11.05
43	11.54
44	12.28
45	13.35
46	14.22
47	15.39
48	17.07
49	18.71
50	20.72
51	23.86
52	27.94
53	34.04
54	45.11
55	77.98
56	548
57	3844
58	6888

## Sheet: Figure 3b
20 ℃		25 ℃		30 ℃		35 ℃		40 ℃		45 ℃		50 ℃		55 ℃		60 ℃
Chemical shift/ppm	Y value	Chemical shift/ppm	Y value	Chemical shift/ppm	Y value	Chemical shift/ppm	Y value	Chemical shift/ppm	Y value	Chemical shift/ppm	Y value	Chemical shift/ppm	Y value	Chemical shift/ppm	Y value	Chemical shift/ppm	Y value
-1.4275	-0.3479	-1.4275	499.424	-1.4285	999.468	-1.4275	1499.75	-1.4295	1999.72	-1.4295	2499.64	-1.4345	2999.58	-1.6655	3499.58	-1.7085	3999.59
-1.4272	-0.3494	-1.4272	499.422	-1.4282	999.46	-1.4272	1499.76	-1.4292	1999.72	-1.4292	2499.63	-1.4342	2999.57	-1.6652	3499.58	-1.7082	3999.59
-1.427	-0.3461	-1.427	499.435	-1.428	999.454	-1.427	1499.76	-1.429	1999.71	-1.429	2499.63	-1.434	2999.57	-1.665	3499.58	-1.708	3999.58
-1.4267	-0.3564	-1.4267	499.436	-1.4277	999.469	-1.4267	1499.75	-1.4287	1999.71	-1.4287	2499.63	-1.4337	2999.58	-1.6647	3499.57	-1.7077	3999.56
-1.4265	-0.365	-1.4265	499.426	-1.4275	999.465	-1.4265	1499.74	-1.4285	1999.71	-1.4285	2499.63	-1.4335	2999.57	-1.6645	3499.55	-1.7075	3999.55
-1.4262	-0.3594	-1.4262	499.432	-1.4272	999.455	-1.4262	1499.74	-1.4282	1999.72	-1.4282	2499.63	-1.4332	2999.57	-1.6642	3499.56	-1.7072	3999.55
-1.426	-0.3562	-1.426	499.433	-1.427	999.45	-1.426	1499.75	-1.428	1999.72	-1.428	2499.63	-1.433	2999.57	-1.664	3499.55	-1.707	3999.56
-1.4257	-0.3569	-1.4257	499.423	-1.4267	999.441	-1.4257	1499.76	-1.4277	1999.71	-1.4277	2499.64	-1.4327	2999.58	-1.6637	3499.55	-1.7067	3999.56
-1.4255	-0.353	-1.4255	499.414	-1.4265	999.428	-1.4255	1499.77	-1.4275	1999.72	-1.4275	2499.63	-1.4325	2999.58	-1.6635	3499.55	-1.7065	3999.56
-1.4253	-0.3544	-1.4253	499.411	-1.4263	999.423	-1.4253	1499.76	-1.4273	1999.71	-1.4273	2499.61	-1.4323	2999.57	-1.6633	3499.55	-1.7063	3999.57
-1.425	-0.368	-1.425	499.412	-1.426	999.431	-1.425	1499.75	-1.427	1999.71	-1.427	2499.59	-1.432	2999.57	-1.663	3499.55	-1.706	3999.56
-1.4248	-0.375	-1.4248	499.409	-1.4258	999.438	-1.4248	1499.75	-1.4268	1999.7	-1.4268	2499.59	-1.4318	2999.57	-1.6628	3499.54	-1.7058	3999.55
-1.4245	-0.3756	-1.4245	499.404	-1.4255	999.439	-1.4245	1499.76	-1.4265	1999.7	-1.4265	2499.6	-1.4315	2999.58	-1.6625	3499.53	-1.7055	3999.56
-1.4243	-0.3738	-1.4243	499.398	-1.4253	999.445	-1.4243	1499.74	-1.4263	1999.71	-1.4263	2499.6	-1.4313	2999.58	-1.6623	3499.52	-1.7053	3999.56
-1.424	-0.373	-1.424	499.386	-1.425	999.442	-1.424	1499.73	-1.426	1999.71	-1.426	2499.6	-1.431	2999.57	-1.662	3499.52	-1.705	3999.56
-1.4238	-0.3751	-1.4238	499.386	-1.4248	999.428	-1.4238	1499.73	-1.4258	1999.7	-1.4258	2499.61	-1.4308	2999.55	-1.6618	3499.54	-1.7048	3999.55
-1.4235	-0.3814	-1.4235	499.394	-1.4245	999.423	-1.4235	1499.75	-1.4255	1999.69	-1.4255	2499.61	-1.4305	2999.54	-1.6615	3499.53	-1.7045	3999.53
-1.4233	-0.3971	-1.4233	499.39	-1.4243	999.424	-1.4233	1499.75	-1.4253	1999.69	-1.4253	2499.61	-1.4303	2999.54	-1.6613	3499.52	-1.7043	3999.52
-1.4231	-0.4107	-1.4231	499.375	-1.4241	999.419	-1.4231	1499.72	-1.4251	1999.69	-1.4251	2499.6	-1.4301	2999.53	-1.6611	3499.5	-1.7041	3999.52
-1.4228	-0.4009	-1.4228	499.363	-1.4238	999.416	-1.4228	1499.72	-1.4248	1999.7	-1.4248	2499.59	-1.4298	2999.54	-1.6608	3499.5	-1.7038	3999.52
-1.4226	-0.3946	-1.4226	499.359	-1.4236	999.404	-1.4226	1499.72	-1.4246	1999.69	-1.4246	2499.59	-1.4296	2999.54	-1.6606	3499.48	-1.7036	3999.53
-1.4223	-0.4026	-1.4223	499.361	-1.4233	999.388	-1.4223	1499.71	-1.4243	1999.67	-1.4243	2499.59	-1.4293	2999.54	-1.6603	3499.47	-1.7033	3999.53
-1.4221	-0.4055	-1.4221	499.353	-1.4231	999.381	-1.4221	1499.7	-1.4241	1999.66	-1.4241	2499.58	-1.4291	2999.53	-1.6601	3499.47	-1.7031	3999.51
-1.4218	-0.4026	-1.4218	499.346	-1.4228	999.379	-1.4218	1499.69	-1.4238	1999.67	-1.4238	2499.58	-1.4288	2999.53	-1.6598	3499.48	-1.7028	3999.51
-1.4216	-0.4108	-1.4216	499.354	-1.4226	999.395	-1.4216	1499.7	-1.4236	1999.68	-1.4236	2499.58	-1.4286	2999.52	-1.6596	3499.47	-1.7026	3999.5
-1.4213	-0.4293	-1.4213	499.351	-1.4223	999.394	-1.4213	1499.7	-1.4233	1999.69	-1.4233	2499.57	-1.4283	2999.52	-1.6593	3499.45	-1.7023	3999.5
-1.4211	-0.43	-1.4211	499.348	-1.4221	999.394	-1.4211	1499.69	-1.4231	1999.69	-1.4231	2499.56	-1.4281	2999.53	-1.6591	3499.45	-1.7021	3999.5
-1.4209	-0.4251	-1.4209	499.352	-1.4219	999.391	-1.4209	1499.69	-1.4229	1999.68	-1.4229	2499.56	-1.4279	2999.51	-1.6589	3499.44	-1.7019	3999.5
-1.4206	-0.4191	-1.4206	499.359	-1.4216	999.374	-1.4206	1499.7	-1.4226	1999.69	-1.4226	2499.55	-1.4276	2999.5	-1.6586	3499.44	-1.7016	3999.51
-1.4204	-0.4244	-1.4204	499.364	-1.4214	999.373	-1.4204	1499.71	-1.4224	1999.68	-1.4224	2499.56	-1.4274	2999.51	-1.6584	3499.45	-1.7014	3999.51
-1.4201	-0.4427	-1.4201	499.366	-1.4211	999.367	-1.4201	1499.7	-1.4221	1999.66	-1.4221	2499.57	-1.4271	2999.51	-1.6581	3499.45	-1.7011	3999.49
-1.4199	-0.4527	-1.4199	499.369	-1.4209	999.368	-1.4199	1499.7	-1.4219	1999.66	-1.4219	2499.56	-1.4269	2999.5	-1.6579	3499.45	-1.7009	3999.49
-1.4196	-0.4529	-1.4196	499.364	-1.4206	999.362	-1.4196	1499.69	-1.4216	1999.67	-1.4216	2499.54	-1.4266	2999.5	-1.6576	3499.44	-1.7006	3999.48
-1.4194	-0.4584	-1.4194	499.346	-1.4204	999.348	-1.4194	1499.68	-1.4214	1999.66	-1.4214	2499.54	-1.4264	2999.49	-1.6574	3499.43	-1.7004	3999.48
-1.4191	-0.4522	-1.4191	499.325	-1.4201	999.346	-1.4191	1499.67	-1.4211	1999.64	-1.4211	2499.54	-1.4261	2999.49	-1.6571	3499.42	-1.7001	3999.48
-1.4189	-0.4373	-1.4189	499.308	-1.4199	999.353	-1.4189	1499.68	-1.4209	1999.64	-1.4209	2499.53	-1.4259	2999.49	-1.6569	3499.42	-1.6999	3999.47
-1.4187	-0.4357	-1.4187	499.302	-1.4197	999.36	-1.4187	1499.68	-1.4207	1999.64	-1.4207	2499.53	-1.4257	2999.48	-1.6567	3499.42	-1.6997	3999.46
-1.4184	-0.4483	-1.4184	499.32	-1.4194	999.372	-1.4184	1499.68	-1.4204	1999.63	-1.4204	2499.54	-1.4254	2999.47	-1.6564	3499.42	-1.6994	3999.46
-1.4182	-0.4626	-1.4182	499.327	-1.4192	999.374	-1.4182	1499.68	-1.4202	1999.62	-1.4202	2499.54	-1.4252	2999.47	-1.6562	3499.42	-1.6992	3999.46
-1.4179	-0.4656	-1.4179	499.32	-1.4189	999.366	-1.4179	1499.67	-1.4199	1999.63	-1.4199	2499.52	-1.4249	2999.47	-1.6559	3499.42	-1.6989	3999.46
-1.4177	-0.4635	-1.4177	499.319	-1.4187	999.343	-1.4177	1499.67	-1.4197	1999.62	-1.4197	2499.51	-1.4247	2999.47	-1.6557	3499.41	-1.6987	3999.47
-1.4174	-0.4699	-1.4174	499.322	-1.4184	999.334	-1.4174	1499.66	-1.4194	1999.62	-1.4194	2499.5	-1.4244	2999.48	-1.6554	3499.4	-1.6984	3999.46
-1.4172	-0.469	-1.4172	499.311	-1.4182	999.335	-1.4172	1499.65	-1.4192	1999.62	-1.4192	2499.49	-1.4242	2999.48	-1.6552	3499.41	-1.6982	3999.46
-1.4169	-0.4582	-1.4169	499.299	-1.4179	999.324	-1.4169	1499.64	-1.4189	1999.62	-1.4189	2499.48	-1.4239	2999.48	-1.6549	3499.42	-1.6979	3999.45
-1.4167	-0.4643	-1.4167	499.292	-1.4177	999.306	-1.4167	1499.65	-1.4187	1999.61	-1.4187	2499.49	-1.4237	2999.47	-1.6547	3499.42	-1.6977	3999.45
-1.4165	-0.4702	-1.4165	499.28	-1.4175	999.292	-1.4165	1499.64	-1.4185	1999.61	-1.4185	2499.5	-1.4235	2999.47	-1.6545	3499.41	-1.6975	3999.44
-1.4162	-0.4659	-1.4162	499.271	-1.4172	999.293	-1.4162	1499.63	-1.4182	1999.6	-1.4182	2499.51	-1.4232	2999.47	-1.6542	3499.4	-1.6972	3999.43
-1.416	-0.4578	-1.416	499.279	-1.417	999.288	-1.416	1499.63	-1.418	1999.59	-1.418	2499.5	-1.423	2999.46	-1.654	3499.4	-1.697	3999.44
-1.4157	-0.4509	-1.4157	499.28	-1.4167	999.28	-1.4157	1499.63	-1.4177	1999.58	-1.4177	2499.5	-1.4227	2999.46	-1.6537	3499.4	-1.6967	3999.44
-1.4155	-0.4665	-1.4155	499.276	-1.4165	999.286	-1.4155	1499.63	-1.4175	1999.58	-1.4175	2499.5	-1.4225	2999.46	-1.6535	3499.4	-1.6965	3999.43
-1.4152	-0.485	-1.4152	499.28	-1.4162	999.289	-1.4152	1499.63	-1.4172	1999.59	-1.4172	2499.49	-1.4222	2999.46	-1.6532	3499.39	-1.6962	3999.43
-1.415	-0.4932	-1.415	499.284	-1.416	999.286	-1.415	1499.62	-1.417	1999.59	-1.417	2499.47	-1.422	2999.46	-1.653	3499.38	-1.696	3999.44
-1.4147	-0.4932	-1.4147	499.284	-1.4157	999.289	-1.4147	1499.61	-1.4167	1999.6	-1.4167	2499.47	-1.4217	2999.45	-1.6527	3499.38	-1.6957	3999.44
-1.4145	-0.4922	-1.4145	499.264	-1.4155	999.283	-1.4145	1499.6	-1.4165	1999.6	-1.4165	2499.47	-1.4215	2999.43	-1.6525	3499.39	-1.6955	3999.44
-1.4143	-0.5028	-1.4143	499.254	-1.4153	999.287	-1.4143	1499.6	-1.4163	1999.59	-1.4163	2499.47	-1.4213	2999.42	-1.6523	3499.39	-1.6953	3999.41
-1.414	-0.5065	-1.414	499.252	-1.415	999.28	-1.414	1499.61	-1.416	1999.58	-1.416	2499.47	-1.421	2999.42	-1.652	3499.39	-1.695	3999.42
-1.4138	-0.5054	-1.4138	499.257	-1.4148	999.28	-1.4138	1499.6	-1.4158	1999.58	-1.4158	2499.47	-1.4208	2999.42	-1.6518	3499.39	-1.6948	3999.41
-1.4135	-0.5074	-1.4135	499.262	-1.4145	999.29	-1.4135	1499.6	-1.4155	1999.59	-1.4155	2499.46	-1.4205	2999.41	-1.6515	3499.38	-1.6945	3999.41
-1.4133	-0.51	-1.4133	499.257	-1.4143	999.293	-1.4133	1499.6	-1.4153	1999.59	-1.4153	2499.45	-1.4203	2999.4	-1.6513	3499.38	-1.6943	3999.4
-1.413	-0.5109	-1.413	499.233	-1.414	999.287	-1.413	1499.6	-1.415	1999.58	-1.415	2499.45	-1.42	2999.41	-1.651	3499.38	-1.694	3999.4
-1.4128	-0.508	-1.4128	499.224	-1.4138	999.267	-1.4128	1499.59	-1.4148	1999.58	-1.4148	2499.44	-1.4198	2999.4	-1.6508	3499.38	-1.6938	3999.39
-1.4125	-0.5048	-1.4125	499.223	-1.4135	999.265	-1.4125	1499.59	-1.4145	1999.57	-1.4145	2499.45	-1.4195	2999.4	-1.6505	3499.38	-1.6935	3999.36
-1.4123	-0.511	-1.4123	499.225	-1.4133	999.268	-1.4123	1499.6	-1.4143	1999.56	-1.4143	2499.46	-1.4193	2999.39	-1.6503	3499.37	-1.6933	3999.37
-1.412	-0.5296	-1.412	499.228	-1.413	999.257	-1.412	1499.6	-1.414	1999.57	-1.414	2499.45	-1.419	2999.39	-1.65	3499.37	-1.693	3999.38
-1.4118	-0.5238	-1.4118	499.217	-1.4128	999.246	-1.4118	1499.6	-1.4138	1999.58	-1.4138	2499.45	-1.4188	2999.41	-1.6498	3499.36	-1.6928	3999.37
-1.4116	-0.5163	-1.4116	499.204	-1.4126	999.233	-1.4116	1499.59	-1.4136	1999.58	-1.4136	2499.45	-1.4186	2999.41	-1.6496	3499.35	-1.6926	3999.37
-1.4113	-0.5261	-1.4113	499.212	-1.4123	999.228	-1.4113	1499.59	-1.4133	1999.57	-1.4133	2499.46	-1.4183	2999.39	-1.6493	3499.34	-1.6923	3999.36
-1.4111	-0.5334	-1.4111	499.216	-1.4121	999.228	-1.4111	1499.58	-1.4131	1999.55	-1.4131	2499.45	-1.4181	2999.38	-1.6491	3499.33	-1.6921	3999.36
-1.4108	-0.5427	-1.4108	499.221	-1.4118	999.234	-1.4108	1499.57	-1.4128	1999.54	-1.4128	2499.44	-1.4178	2999.38	-1.6488	3499.34	-1.6918	3999.35
-1.4106	-0.5417	-1.4106	499.221	-1.4116	999.224	-1.4106	1499.56	-1.4126	1999.54	-1.4126	2499.44	-1.4176	2999.39	-1.6486	3499.34	-1.6916	3999.35
-1.4103	-0.5458	-1.4103	499.207	-1.4113	999.217	-1.4103	1499.56	-1.4123	1999.53	-1.4123	2499.44	-1.4173	2999.39	-1.6483	3499.33	-1.6913	3999.34
-1.4101	-0.5613	-1.4101	499.191	-1.4111	999.211	-1.4101	1499.57	-1.4121	1999.52	-1.4121	2499.44	-1.4171	2999.39	-1.6481	3499.33	-1.6911	3999.33
-1.4098	-0.5662	-1.4098	499.185	-1.4108	999.203	-1.4098	1499.58	-1.4118	1999.54	-1.4118	2499.44	-1.4168	2999.39	-1.6478	3499.33	-1.6908	3999.33
-1.4096	-0.5575	-1.4096	499.182	-1.4106	999.207	-1.4096	1499.59	-1.4116	1999.54	-1.4116	2499.44	-1.4166	2999.38	-1.6476	3499.33	-1.6906	3999.33
-1.4094	-0.564	-1.4094	499.18	-1.4104	999.211	-1.4094	1499.58	-1.4114	1999.54	-1.4114	2499.44	-1.4164	2999.39	-1.6474	3499.32	-1.6904	3999.33
-1.4091	-0.5727	-1.4091	499.17	-1.4101	999.21	-1.4091	1499.57	-1.4111	1999.53	-1.4111	2499.44	-1.4161	2999.38	-1.6471	3499.31	-1.6901	3999.35
-1.4089	-0.5727	-1.4089	499.166	-1.4099	999.207	-1.4089	1499.56	-1.4109	1999.52	-1.4109	2499.43	-1.4159	2999.37	-1.6469	3499.3	-1.6899	3999.34
-1.4086	-0.5799	-1.4086	499.164	-1.4096	999.203	-1.4086	1499.56	-1.4106	1999.53	-1.4106	2499.43	-1.4156	2999.37	-1.6466	3499.32	-1.6896	3999.33
-1.4084	-0.5754	-1.4084	499.159	-1.4094	999.202	-1.4084	1499.56	-1.4104	1999.53	-1.4104	2499.43	-1.4154	2999.36	-1.6464	3499.31	-1.6894	3999.33
-1.4081	-0.5742	-1.4081	499.147	-1.4091	999.202	-1.4081	1499.55	-1.4101	1999.52	-1.4101	2499.41	-1.4151	2999.35	-1.6461	3499.28	-1.6891	3999.32
-1.4079	-0.5764	-1.4079	499.146	-1.4089	999.194	-1.4079	1499.54	-1.4099	1999.54	-1.4099	2499.41	-1.4149	2999.35	-1.6459	3499.28	-1.6889	3999.31
-1.4076	-0.5885	-1.4076	499.144	-1.4086	999.19	-1.4076	1499.54	-1.4096	1999.54	-1.4096	2499.41	-1.4146	2999.35	-1.6456	3499.29	-1.6886	3999.3
-1.4074	-0.5909	-1.4074	499.135	-1.4084	999.19	-1.4074	1499.54	-1.4094	1999.53	-1.4094	2499.4	-1.4144	2999.34	-1.6454	3499.3	-1.6884	3999.29
-1.4072	-0.5767	-1.4072	499.128	-1.4082	999.195	-1.4072	1499.53	-1.4092	1999.52	-1.4092	2499.4	-1.4142	2999.32	-1.6452	3499.31	-1.6882	3999.3
-1.4069	-0.5862	-1.4069	499.141	-1.4079	999.201	-1.4069	1499.53	-1.4089	1999.5	-1.4089	2499.41	-1.4139	2999.32	-1.6449	3499.31	-1.6879	3999.3
-1.4067	-0.6014	-1.4067	499.139	-1.4077	999.192	-1.4067	1499.53	-1.4087	1999.47	-1.4087	2499.4	-1.4137	2999.34	-1.6447	3499.29	-1.6877	3999.29
-1.4064	-0.6079	-1.4064	499.134	-1.4074	999.189	-1.4064	1499.54	-1.4084	1999.47	-1.4084	2499.4	-1.4134	2999.36	-1.6444	3499.28	-1.6874	3999.29
-1.4062	-0.6095	-1.4062	499.13	-1.4072	999.184	-1.4062	1499.55	-1.4082	1999.47	-1.4082	2499.4	-1.4132	2999.35	-1.6442	3499.27	-1.6872	3999.28
-1.4059	-0.6171	-1.4059	499.114	-1.4069	999.163	-1.4059	1499.55	-1.4079	1999.47	-1.4079	2499.39	-1.4129	2999.33	-1.6439	3499.27	-1.6869	3999.28
-1.4057	-0.6182	-1.4057	499.11	-1.4067	999.155	-1.4057	1499.54	-1.4077	1999.48	-1.4077	2499.38	-1.4127	2999.32	-1.6437	3499.26	-1.6867	3999.27
-1.4054	-0.6203	-1.4054	499.124	-1.4064	999.159	-1.4054	1499.53	-1.4074	1999.48	-1.4074	2499.37	-1.4124	2999.32	-1.6434	3499.26	-1.6864	3999.27
-1.4052	-0.6255	-1.4052	499.136	-1.4062	999.159	-1.4052	1499.52	-1.4072	1999.47	-1.4072	2499.36	-1.4122	2999.31	-1.6432	3499.26	-1.6862	3999.27
-1.405	-0.6249	-1.405	499.138	-1.406	999.171	-1.405	1499.52	-1.407	1999.47	-1.407	2499.37	-1.412	2999.3	-1.643	3499.26	-1.686	3999.26
-1.4047	-0.6326	-1.4047	499.136	-1.4057	999.176	-1.4047	1499.51	-1.4067	1999.47	-1.4067	2499.38	-1.4117	2999.29	-1.6427	3499.26	-1.6857	3999.25
-1.4045	-0.6441	-1.4045	499.134	-1.4055	999.163	-1.4045	1499.51	-1.4065	1999.49	-1.4065	2499.38	-1.4115	2999.29	-1.6425	3499.26	-1.6855	3999.25
-1.4042	-0.6517	-1.4042	499.124	-1.4052	999.153	-1.4042	1499.51	-1.4062	1999.49	-1.4062	2499.38	-1.4112	2999.29	-1.6422	3499.25	-1.6852	3999.24
-1.404	-0.6547	-1.404	499.103	-1.405	999.144	-1.404	1499.52	-1.406	1999.48	-1.406	2499.37	-1.411	2999.29	-1.642	3499.24	-1.685	3999.24
-1.4037	-0.6551	-1.4037	499.086	-1.4047	999.135	-1.4037	1499.51	-1.4057	1999.47	-1.4057	2499.37	-1.4107	2999.29	-1.6417	3499.22	-1.6847	3999.26
-1.4035	-0.6527	-1.4035	499.081	-1.4045	999.126	-1.4035	1499.51	-1.4055	1999.46	-1.4055	2499.36	-1.4105	2999.29	-1.6415	3499.21	-1.6845	3999.27
-1.4032	-0.6505	-1.4032	499.082	-1.4042	999.119	-1.4032	1499.51	-1.4052	1999.46	-1.4052	2499.35	-1.4102	2999.28	-1.6412	3499.21	-1.6842	3999.25
-1.403	-0.6529	-1.403	499.096	-1.404	999.12	-1.403	1499.5	-1.405	1999.46	-1.405	2499.35	-1.41	2999.28	-1.641	3499.21	-1.684	3999.24
-1.4028	-0.6496	-1.4028	499.103	-1.4038	999.12	-1.4028	1499.49	-1.4048	1999.46	-1.4048	2499.35	-1.4098	2999.27	-1.6408	3499.21	-1.6838	3999.24
-1.4025	-0.647	-1.4025	499.1	-1.4035	999.118	-1.4025	1499.49	-1.4045	1999.45	-1.4045	2499.34	-1.4095	2999.27	-1.6405	3499.21	-1.6835	3999.24
-1.4023	-0.6485	-1.4023	499.096	-1.4033	999.12	-1.4023	1499.49	-1.4043	1999.44	-1.4043	2499.34	-1.4093	2999.27	-1.6403	3499.21	-1.6833	3999.24
-1.402	-0.6585	-1.402	499.088	-1.403	999.12	-1.402	1499.49	-1.404	1999.44	-1.404	2499.34	-1.409	2999.26	-1.64	3499.22	-1.683	3999.24
-1.4018	-0.6678	-1.4018	499.087	-1.4028	999.114	-1.4018	1499.49	-1.4038	1999.45	-1.4038	2499.34	-1.4088	2999.25	-1.6398	3499.22	-1.6828	3999.23
-1.4015	-0.6672	-1.4015	499.083	-1.4025	999.114	-1.4015	1499.49	-1.4035	1999.45	-1.4035	2499.34	-1.4085	2999.26	-1.6395	3499.22	-1.6825	3999.24
-1.4013	-0.6557	-1.4013	499.079	-1.4023	999.107	-1.4013	1499.48	-1.4033	1999.46	-1.4033	2499.34	-1.4083	2999.27	-1.6393	3499.21	-1.6823	3999.24
-1.401	-0.6511	-1.401	499.081	-1.402	999.083	-1.401	1499.48	-1.403	1999.44	-1.403	2499.34	-1.408	2999.26	-1.639	3499.2	-1.682	3999.22
-1.4008	-0.6649	-1.4008	499.087	-1.4018	999.073	-1.4008	1499.48	-1.4028	1999.44	-1.4028	2499.33	-1.4078	2999.26	-1.6388	3499.2	-1.6818	3999.22
-1.4006	-0.6899	-1.4006	499.078	-1.4016	999.073	-1.4006	1499.48	-1.4026	1999.44	-1.4026	2499.32	-1.4076	2999.26	-1.6386	3499.2	-1.6816	3999.22
-1.4003	-0.7042	-1.4003	499.06	-1.4013	999.089	-1.4003	1499.48	-1.4023	1999.45	-1.4023	2499.32	-1.4073	2999.25	-1.6383	3499.18	-1.6813	3999.2
-1.4001	-0.7036	-1.4001	499.061	-1.4011	999.094	-1.4001	1499.48	-1.4021	1999.44	-1.4021	2499.31	-1.4071	2999.23	-1.6381	3499.18	-1.6811	3999.2
-1.3998	-0.7069	-1.3998	499.057	-1.4008	999.083	-1.3998	1499.47	-1.4018	1999.42	-1.4018	2499.32	-1.4068	2999.24	-1.6378	3499.18	-1.6808	3999.21
-1.3996	-0.7064	-1.3996	499.056	-1.4006	999.082	-1.3996	1499.47	-1.4016	1999.41	-1.4016	2499.32	-1.4066	2999.25	-1.6376	3499.17	-1.6806	3999.21
-1.3993	-0.7017	-1.3993	499.05	-1.4003	999.076	-1.3993	1499.46	-1.4013	1999.42	-1.4013	2499.31	-1.4063	2999.26	-1.6373	3499.17	-1.6803	3999.2
-1.3991	-0.6958	-1.3991	499.029	-1.4001	999.059	-1.3991	1499.47	-1.4011	1999.41	-1.4011	2499.3	-1.4061	2999.26	-1.6371	3499.17	-1.6801	3999.18
-1.3988	-0.7025	-1.3988	499.034	-1.3998	999.039	-1.3988	1499.47	-1.4008	1999.41	-1.4008	2499.29	-1.4058	2999.25	-1.6368	3499.16	-1.6798	3999.17
-1.3986	-0.705	-1.3986	499.034	-1.3996	999.036	-1.3986	1499.45	-1.4006	1999.4	-1.4006	2499.3	-1.4056	2999.25	-1.6366	3499.16	-1.6796	3999.16
-1.3984	-0.705	-1.3984	499.031	-1.3994	999.048	-1.3984	1499.45	-1.4004	1999.41	-1.4004	2499.3	-1.4054	2999.24	-1.6364	3499.16	-1.6794	3999.17
-1.3981	-0.7077	-1.3981	499.018	-1.3991	999.052	-1.3981	1499.45	-1.4001	1999.4	-1.4001	2499.3	-1.4051	2999.22	-1.6361	3499.17	-1.6791	3999.19
-1.3979	-0.7036	-1.3979	499.012	-1.3989	999.047	-1.3979	1499.44	-1.3999	1999.39	-1.3999	2499.29	-1.4049	2999.22	-1.6359	3499.17	-1.6789	3999.18
-1.3976	-0.6945	-1.3976	499.021	-1.3986	999.041	-1.3976	1499.45	-1.3996	1999.39	-1.3996	2499.28	-1.4046	2999.22	-1.6356	3499.18	-1.6786	3999.17
-1.3974	-0.6851	-1.3974	499.024	-1.3984	999.032	-1.3974	1499.46	-1.3994	1999.39	-1.3994	2499.27	-1.4044	2999.22	-1.6354	3499.18	-1.6784	3999.18
-1.3971	-0.6946	-1.3971	499.01	-1.3981	999.042	-1.3971	1499.46	-1.3991	1999.4	-1.3991	2499.27	-1.4041	2999.21	-1.6351	3499.17	-1.6781	3999.17
-1.3969	-0.711	-1.3969	498.999	-1.3979	999.056	-1.3969	1499.45	-1.3989	1999.42	-1.3989	2499.26	-1.4039	2999.21	-1.6349	3499.15	-1.6779	3999.14
-1.3966	-0.7234	-1.3966	499.008	-1.3976	999.052	-1.3966	1499.45	-1.3986	1999.41	-1.3986	2499.27	-1.4036	2999.21	-1.6346	3499.15	-1.6776	3999.13
-1.3964	-0.7357	-1.3964	499.003	-1.3974	999.037	-1.3964	1499.45	-1.3984	1999.4	-1.3984	2499.27	-1.4034	2999.21	-1.6344	3499.14	-1.6774	3999.13
-1.3962	-0.7406	-1.3962	498.991	-1.3972	999.029	-1.3962	1499.45	-1.3982	1999.39	-1.3982	2499.26	-1.4032	2999.21	-1.6342	3499.12	-1.6772	3999.14
-1.3959	-0.726	-1.3959	498.986	-1.3969	999.034	-1.3959	1499.44	-1.3979	1999.4	-1.3979	2499.25	-1.4029	2999.21	-1.6339	3499.12	-1.6769	3999.13
-1.3957	-0.7239	-1.3957	498.982	-1.3967	999.039	-1.3957	1499.43	-1.3977	1999.4	-1.3977	2499.25	-1.4027	2999.21	-1.6337	3499.12	-1.6767	3999.12
-1.3954	-0.738	-1.3954	498.975	-1.3964	999.042	-1.3954	1499.43	-1.3974	1999.39	-1.3974	2499.25	-1.4024	2999.2	-1.6334	3499.11	-1.6764	3999.14
-1.3952	-0.7478	-1.3952	498.963	-1.3962	999.038	-1.3952	1499.42	-1.3972	1999.37	-1.3972	2499.24	-1.4022	2999.18	-1.6332	3499.12	-1.6762	3999.13
-1.3949	-0.7505	-1.3949	498.959	-1.3959	999.027	-1.3949	1499.42	-1.3969	1999.37	-1.3969	2499.23	-1.4019	2999.17	-1.6329	3499.11	-1.6759	3999.12
-1.3947	-0.7528	-1.3947	498.959	-1.3957	999.017	-1.3947	1499.44	-1.3967	1999.37	-1.3967	2499.24	-1.4017	2999.17	-1.6327	3499.11	-1.6757	3999.12
-1.3944	-0.7582	-1.3944	498.956	-1.3954	999.022	-1.3944	1499.43	-1.3964	1999.37	-1.3964	2499.24	-1.4014	2999.19	-1.6324	3499.11	-1.6754	3999.11
-1.3942	-0.7639	-1.3942	498.949	-1.3952	999.016	-1.3942	1499.42	-1.3962	1999.38	-1.3962	2499.23	-1.4012	2999.19	-1.6322	3499.12	-1.6752	3999.11
-1.394	-0.7653	-1.394	498.949	-1.395	999.006	-1.394	1499.41	-1.396	1999.37	-1.396	2499.22	-1.401	2999.19	-1.632	3499.12	-1.675	3999.11
-1.3937	-0.7651	-1.3937	498.963	-1.3947	998.998	-1.3937	1499.4	-1.3957	1999.37	-1.3957	2499.22	-1.4007	2999.19	-1.6317	3499.11	-1.6747	3999.11
-1.3935	-0.7571	-1.3935	498.968	-1.3945	998.998	-1.3935	1499.39	-1.3955	1999.37	-1.3955	2499.23	-1.4005	2999.18	-1.6315	3499.1	-1.6745	3999.11
-1.3932	-0.7632	-1.3932	498.962	-1.3942	998.99	-1.3932	1499.38	-1.3952	1999.36	-1.3952	2499.25	-1.4002	2999.19	-1.6312	3499.1	-1.6742	3999.1
-1.393	-0.7738	-1.393	498.94	-1.394	998.989	-1.393	1499.38	-1.395	1999.36	-1.395	2499.25	-1.4	2999.19	-1.631	3499.1	-1.674	3999.1
-1.3927	-0.771	-1.3927	498.935	-1.3937	998.98	-1.3927	1499.39	-1.3947	1999.35	-1.3947	2499.25	-1.3997	2999.18	-1.6307	3499.09	-1.6737	3999.1
-1.3925	-0.7655	-1.3925	498.942	-1.3935	998.973	-1.3925	1499.39	-1.3945	1999.33	-1.3945	2499.22	-1.3995	2999.16	-1.6305	3499.08	-1.6735	3999.09
-1.3922	-0.7561	-1.3922	498.931	-1.3932	998.973	-1.3922	1499.39	-1.3942	1999.34	-1.3942	2499.21	-1.3992	2999.15	-1.6302	3499.07	-1.6732	3999.08
-1.392	-0.7476	-1.392	498.932	-1.393	998.977	-1.392	1499.38	-1.394	1999.34	-1.394	2499.21	-1.399	2999.16	-1.63	3499.07	-1.673	3999.09
-1.3918	-0.7544	-1.3918	498.932	-1.3928	998.978	-1.3918	1499.37	-1.3938	1999.34	-1.3938	2499.21	-1.3988	2999.16	-1.6298	3499.06	-1.6728	3999.09
-1.3915	-0.7635	-1.3915	498.927	-1.3925	998.975	-1.3915	1499.37	-1.3935	1999.34	-1.3935	2499.21	-1.3985	2999.16	-1.6295	3499.05	-1.6725	3999.09
-1.3913	-0.7774	-1.3913	498.923	-1.3923	998.977	-1.3913	1499.37	-1.3933	1999.34	-1.3933	2499.19	-1.3983	2999.14	-1.6293	3499.04	-1.6723	3999.07
-1.391	-0.7845	-1.391	498.922	-1.392	998.971	-1.391	1499.37	-1.393	1999.34	-1.393	2499.2	-1.398	2999.14	-1.629	3499.04	-1.672	3999.07
-1.3908	-0.7748	-1.3908	498.925	-1.3918	998.96	-1.3908	1499.37	-1.3928	1999.32	-1.3928	2499.21	-1.3978	2999.14	-1.6288	3499.05	-1.6718	3999.06
-1.3905	-0.7791	-1.3905	498.928	-1.3915	998.954	-1.3905	1499.37	-1.3925	1999.32	-1.3925	2499.21	-1.3975	2999.15	-1.6285	3499.05	-1.6715	3999.07
-1.3903	-0.7883	-1.3903	498.916	-1.3913	998.945	-1.3903	1499.36	-1.3923	1999.32	-1.3923	2499.21	-1.3973	2999.15	-1.6283	3499.03	-1.6713	3999.07
-1.39	-0.7933	-1.39	498.898	-1.391	998.947	-1.39	1499.36	-1.392	1999.31	-1.392	2499.2	-1.397	2999.15	-1.628	3499.02	-1.671	3999.05
-1.3898	-0.8034	-1.3898	498.892	-1.3908	998.949	-1.3898	1499.37	-1.3918	1999.31	-1.3918	2499.19	-1.3968	2999.14	-1.6278	3499.02	-1.6708	3999.06
-1.3896	-0.8107	-1.3896	498.891	-1.3906	998.944	-1.3896	1499.37	-1.3916	1999.32	-1.3916	2499.18	-1.3966	2999.12	-1.6276	3499.02	-1.6706	3999.06
-1.3893	-0.8045	-1.3893	498.89	-1.3903	998.951	-1.3893	1499.36	-1.3913	1999.31	-1.3913	2499.19	-1.3963	2999.1	-1.6273	3499.02	-1.6703	3999.07
-1.3891	-0.791	-1.3891	498.884	-1.3901	998.944	-1.3891	1499.36	-1.3911	1999.3	-1.3911	2499.19	-1.3961	2999.1	-1.6271	3499.01	-1.6701	3999.07
-1.3888	-0.79	-1.3888	498.883	-1.3898	998.924	-1.3888	1499.36	-1.3908	1999.31	-1.3908	2499.17	-1.3958	2999.11	-1.6268	3499.01	-1.6698	3999.05
-1.3886	-0.8052	-1.3886	498.885	-1.3896	998.919	-1.3886	1499.36	-1.3906	1999.3	-1.3906	2499.16	-1.3956	2999.12	-1.6266	3499.03	-1.6696	3999.05
-1.3883	-0.8214	-1.3883	498.885	-1.3893	998.917	-1.3883	1499.35	-1.3903	1999.31	-1.3903	2499.16	-1.3953	2999.12	-1.6263	3499.03	-1.6693	3999.04
-1.3881	-0.8309	-1.3881	498.885	-1.3891	998.91	-1.3881	1499.34	-1.3901	1999.32	-1.3901	2499.16	-1.3951	2999.13	-1.6261	3499.02	-1.6691	3999.05
-1.3878	-0.834	-1.3878	498.883	-1.3888	998.9	-1.3878	1499.33	-1.3898	1999.31	-1.3898	2499.16	-1.3948	2999.13	-1.6258	3499	-1.6688	3999.05
-1.3876	-0.8377	-1.3876	498.877	-1.3886	998.896	-1.3876	1499.33	-1.3896	1999.31	-1.3896	2499.17	-1.3946	2999.13	-1.6256	3499	-1.6686	3999.04
-1.3874	-0.8393	-1.3874	498.866	-1.3884	998.895	-1.3874	1499.33	-1.3894	1999.29	-1.3894	2499.16	-1.3944	2999.12	-1.6254	3499.01	-1.6684	3999.03
-1.3871	-0.8393	-1.3871	498.857	-1.3881	998.899	-1.3871	1499.33	-1.3891	1999.29	-1.3891	2499.15	-1.3941	2999.11	-1.6251	3498.99	-1.6681	3999.02
-1.3869	-0.8371	-1.3869	498.85	-1.3879	998.899	-1.3869	1499.32	-1.3889	1999.3	-1.3889	2499.15	-1.3939	2999.1	-1.6249	3498.97	-1.6679	3999.01
-1.3866	-0.8411	-1.3866	498.848	-1.3876	998.891	-1.3866	1499.32	-1.3886	1999.29	-1.3886	2499.16	-1.3936	2999.1	-1.6246	3498.96	-1.6676	3998.99
-1.3864	-0.8417	-1.3864	498.846	-1.3874	998.895	-1.3864	1499.32	-1.3884	1999.29	-1.3884	2499.16	-1.3934	2999.11	-1.6244	3498.97	-1.6674	3998.98
-1.3861	-0.8474	-1.3861	498.846	-1.3871	998.89	-1.3861	1499.31	-1.3881	1999.27	-1.3881	2499.16	-1.3931	2999.11	-1.6241	3498.96	-1.6671	3999
-1.3859	-0.8604	-1.3859	498.845	-1.3869	998.891	-1.3859	1499.3	-1.3879	1999.27	-1.3879	2499.14	-1.3929	2999.11	-1.6239	3498.96	-1.6669	3999.02
-1.3856	-0.8714	-1.3856	498.845	-1.3866	998.89	-1.3856	1499.3	-1.3876	1999.26	-1.3876	2499.13	-1.3926	2999.1	-1.6236	3498.95	-1.6666	3999.01
-1.3854	-0.8656	-1.3854	498.837	-1.3864	998.892	-1.3854	1499.31	-1.3874	1999.26	-1.3874	2499.13	-1.3924	2999.09	-1.6234	3498.96	-1.6664	3999
-1.3852	-0.8615	-1.3852	498.835	-1.3862	998.901	-1.3852	1499.32	-1.3872	1999.26	-1.3872	2499.11	-1.3922	2999.08	-1.6232	3498.97	-1.6662	3998.99
-1.3849	-0.8612	-1.3849	498.833	-1.3859	998.882	-1.3849	1499.31	-1.3869	1999.28	-1.3869	2499.11	-1.3919	2999.08	-1.6229	3498.97	-1.6659	3998.99
-1.3847	-0.8603	-1.3847	498.824	-1.3857	998.874	-1.3847	1499.31	-1.3867	1999.28	-1.3867	2499.12	-1.3917	2999.08	-1.6227	3498.98	-1.6657	3998.98
-1.3844	-0.8548	-1.3844	498.822	-1.3854	998.875	-1.3844	1499.3	-1.3864	1999.28	-1.3864	2499.12	-1.3914	2999.08	-1.6224	3498.97	-1.6654	3998.98
-1.3842	-0.8579	-1.3842	498.825	-1.3852	998.879	-1.3842	1499.3	-1.3862	1999.28	-1.3862	2499.11	-1.3912	2999.08	-1.6222	3498.96	-1.6652	3998.98
-1.3839	-0.8667	-1.3839	498.825	-1.3849	998.88	-1.3839	1499.31	-1.3859	1999.27	-1.3859	2499.11	-1.3909	2999.06	-1.6219	3498.97	-1.6649	3998.97
-1.3837	-0.8659	-1.3837	498.815	-1.3847	998.871	-1.3837	1499.31	-1.3857	1999.26	-1.3857	2499.11	-1.3907	2999.05	-1.6217	3498.97	-1.6647	3998.97
-1.3834	-0.8637	-1.3834	498.812	-1.3844	998.876	-1.3834	1499.31	-1.3854	1999.25	-1.3854	2499.12	-1.3904	2999.04	-1.6214	3498.95	-1.6644	3998.98
-1.3832	-0.862	-1.3832	498.813	-1.3842	998.889	-1.3832	1499.3	-1.3852	1999.25	-1.3852	2499.11	-1.3902	2999.04	-1.6212	3498.94	-1.6642	3998.98
-1.383	-0.8639	-1.383	498.798	-1.384	998.883	-1.383	1499.29	-1.385	1999.25	-1.385	2499.1	-1.39	2999.06	-1.621	3498.95	-1.664	3998.99
-1.3827	-0.8735	-1.3827	498.784	-1.3837	998.869	-1.3827	1499.29	-1.3847	1999.25	-1.3847	2499.1	-1.3897	2999.06	-1.6207	3498.94	-1.6637	3998.99
-1.3825	-0.8889	-1.3825	498.773	-1.3835	998.852	-1.3825	1499.3	-1.3845	1999.23	-1.3845	2499.1	-1.3895	2999.05	-1.6205	3498.93	-1.6635	3998.98
-1.3822	-0.8957	-1.3822	498.765	-1.3832	998.849	-1.3822	1499.29	-1.3842	1999.22	-1.3842	2499.11	-1.3892	2999.04	-1.6202	3498.92	-1.6632	3998.97
-1.382	-0.903	-1.382	498.765	-1.383	998.848	-1.382	1499.29	-1.384	1999.21	-1.384	2499.09	-1.389	2999.03	-1.62	3498.91	-1.663	3998.96
-1.3817	-0.9027	-1.3817	498.778	-1.3827	998.828	-1.3817	1499.29	-1.3837	1999.21	-1.3837	2499.08	-1.3887	2999.02	-1.6197	3498.93	-1.6627	3998.96
-1.3815	-0.9109	-1.3815	498.773	-1.3825	998.827	-1.3815	1499.28	-1.3835	1999.21	-1.3835	2499.07	-1.3885	2999.01	-1.6195	3498.93	-1.6625	3998.95
-1.3812	-0.9098	-1.3812	498.765	-1.3822	998.827	-1.3812	1499.27	-1.3832	1999.21	-1.3832	2499.08	-1.3882	2999	-1.6192	3498.93	-1.6622	3998.95
-1.381	-0.9095	-1.381	498.77	-1.382	998.822	-1.381	1499.27	-1.383	1999.21	-1.383	2499.08	-1.388	2999	-1.619	3498.93	-1.662	3998.94
-1.3808	-0.9161	-1.3808	498.763	-1.3818	998.816	-1.3808	1499.25	-1.3828	1999.2	-1.3828	2499.06	-1.3878	2998.99	-1.6188	3498.92	-1.6618	3998.94
-1.3805	-0.9039	-1.3805	498.761	-1.3815	998.814	-1.3805	1499.26	-1.3825	1999.22	-1.3825	2499.05	-1.3875	2998.99	-1.6185	3498.9	-1.6615	3998.95
-1.3803	-0.91	-1.3803	498.76	-1.3813	998.82	-1.3803	1499.26	-1.3823	1999.23	-1.3823	2499.06	-1.3873	2998.99	-1.6183	3498.89	-1.6613	3998.95
-1.38	-0.934	-1.38	498.759	-1.381	998.829	-1.38	1499.25	-1.382	1999.23	-1.382	2499.08	-1.387	2998.99	-1.618	3498.88	-1.661	3998.94
-1.3798	-0.9447	-1.3798	498.744	-1.3808	998.837	-1.3798	1499.25	-1.3818	1999.22	-1.3818	2499.08	-1.3868	2999	-1.6178	3498.87	-1.6608	3998.94
-1.3795	-0.9431	-1.3795	498.746	-1.3805	998.828	-1.3795	1499.25	-1.3815	1999.21	-1.3815	2499.09	-1.3865	2999	-1.6175	3498.88	-1.6605	3998.94
-1.3793	-0.9512	-1.3793	498.744	-1.3803	998.813	-1.3793	1499.25	-1.3813	1999.2	-1.3813	2499.09	-1.3863	2999.01	-1.6173	3498.89	-1.6603	3998.94
-1.379	-0.9641	-1.379	498.743	-1.38	998.807	-1.379	1499.23	-1.381	1999.2	-1.381	2499.07	-1.386	2999.01	-1.617	3498.88	-1.66	3998.93
-1.3788	-0.9551	-1.3788	498.742	-1.3798	998.795	-1.3788	1499.23	-1.3808	1999.2	-1.3808	2499.07	-1.3858	2999.02	-1.6168	3498.88	-1.6598	3998.92
-1.3786	-0.9408	-1.3786	498.741	-1.3796	998.782	-1.3786	1499.23	-1.3806	1999.21	-1.3806	2499.07	-1.3856	2999.01	-1.6166	3498.88	-1.6596	3998.92
-1.3783	-0.9358	-1.3783	498.733	-1.3793	998.78	-1.3783	1499.22	-1.3803	1999.2	-1.3803	2499.05	-1.3853	2998.99	-1.6163	3498.88	-1.6593	3998.91
-1.3781	-0.9463	-1.3781	498.735	-1.3791	998.779	-1.3781	1499.21	-1.3801	1999.19	-1.3801	2499.04	-1.3851	2998.98	-1.6161	3498.87	-1.6591	3998.9
-1.3778	-0.9479	-1.3778	498.731	-1.3788	998.78	-1.3778	1499.22	-1.3798	1999.18	-1.3798	2499.03	-1.3848	2998.99	-1.6158	3498.87	-1.6588	3998.88
-1.3776	-0.9484	-1.3776	498.718	-1.3786	998.799	-1.3776	1499.22	-1.3796	1999.19	-1.3796	2499.03	-1.3846	2998.99	-1.6156	3498.85	-1.6586	3998.88
-1.3773	-0.9536	-1.3773	498.729	-1.3783	998.795	-1.3773	1499.22	-1.3793	1999.18	-1.3793	2499.02	-1.3843	2998.98	-1.6153	3498.86	-1.6583	3998.88
-1.3771	-0.9456	-1.3771	498.735	-1.3781	998.778	-1.3771	1499.22	-1.3791	1999.18	-1.3791	2499.03	-1.3841	2998.97	-1.6151	3498.88	-1.6581	3998.89
-1.3768	-0.9494	-1.3768	498.719	-1.3778	998.769	-1.3768	1499.22	-1.3788	1999.18	-1.3788	2499.04	-1.3838	2998.97	-1.6148	3498.87	-1.6578	3998.89
-1.3766	-0.9606	-1.3766	498.714	-1.3776	998.758	-1.3766	1499.21	-1.3786	1999.19	-1.3786	2499.04	-1.3836	2998.97	-1.6146	3498.86	-1.6576	3998.88
-1.3764	-0.973	-1.3764	498.717	-1.3774	998.751	-1.3764	1499.21	-1.3784	1999.2	-1.3784	2499.04	-1.3834	2998.97	-1.6144	3498.86	-1.6574	3998.89
-1.3761	-0.9833	-1.3761	498.716	-1.3771	998.749	-1.3761	1499.22	-1.3781	1999.19	-1.3781	2499.05	-1.3831	2998.96	-1.6141	3498.85	-1.6571	3998.9
-1.3759	-0.9854	-1.3759	498.715	-1.3769	998.746	-1.3759	1499.22	-1.3779	1999.19	-1.3779	2499.05	-1.3829	2998.97	-1.6139	3498.82	-1.6569	3998.9
-1.3756	-0.977	-1.3756	498.72	-1.3766	998.744	-1.3756	1499.22	-1.3776	1999.19	-1.3776	2499.06	-1.3826	2998.97	-1.6136	3498.83	-1.6566	3998.88
-1.3754	-0.9741	-1.3754	498.717	-1.3764	998.753	-1.3754	1499.21	-1.3774	1999.18	-1.3774	2499.05	-1.3824	2998.96	-1.6134	3498.83	-1.6564	3998.88
-1.3751	-0.9838	-1.3751	498.718	-1.3761	998.75	-1.3751	1499.2	-1.3771	1999.17	-1.3771	2499.04	-1.3821	2998.96	-1.6131	3498.84	-1.6561	3998.87
-1.3749	-0.9906	-1.3749	498.708	-1.3759	998.737	-1.3749	1499.2	-1.3769	1999.16	-1.3769	2499.03	-1.3819	2998.96	-1.6129	3498.84	-1.6559	3998.87
-1.3746	-0.9796	-1.3746	498.69	-1.3756	998.739	-1.3746	1499.22	-1.3766	1999.14	-1.3766	2499.01	-1.3816	2998.96	-1.6126	3498.85	-1.6556	3998.87
-1.3744	-0.9642	-1.3744	498.682	-1.3754	998.744	-1.3744	1499.21	-1.3764	1999.16	-1.3764	2499.02	-1.3814	2998.96	-1.6124	3498.85	-1.6554	3998.87
-1.3742	-0.9639	-1.3742	498.682	-1.3752	998.745	-1.3742	1499.2	-1.3762	1999.18	-1.3762	2499.02	-1.3812	2998.97	-1.6122	3498.86	-1.6552	3998.87
-1.3739	-0.975	-1.3739	498.686	-1.3749	998.735	-1.3739	1499.19	-1.3759	1999.18	-1.3759	2499.01	-1.3809	2998.96	-1.6119	3498.85	-1.6549	3998.88
-1.3737	-0.9802	-1.3737	498.678	-1.3747	998.729	-1.3737	1499.18	-1.3757	1999.15	-1.3757	2499.02	-1.3807	2998.97	-1.6117	3498.84	-1.6547	3998.88
-1.3734	-0.9814	-1.3734	498.671	-1.3744	998.728	-1.3734	1499.17	-1.3754	1999.13	-1.3754	2499.03	-1.3804	2998.96	-1.6114	3498.82	-1.6544	3998.86
-1.3732	-0.9773	-1.3732	498.676	-1.3742	998.73	-1.3732	1499.17	-1.3752	1999.12	-1.3752	2499.03	-1.3802	2998.95	-1.6112	3498.81	-1.6542	3998.85
-1.3729	-0.9841	-1.3729	498.685	-1.3739	998.728	-1.3729	1499.18	-1.3749	1999.12	-1.3749	2499.02	-1.3799	2998.95	-1.6109	3498.82	-1.6539	3998.85
-1.3727	-0.9889	-1.3727	498.682	-1.3737	998.722	-1.3727	1499.19	-1.3747	1999.12	-1.3747	2499.01	-1.3797	2998.95	-1.6107	3498.8	-1.6537	3998.85
-1.3724	-0.9945	-1.3724	498.662	-1.3734	998.72	-1.3724	1499.18	-1.3744	1999.13	-1.3744	2499.01	-1.3794	2998.93	-1.6104	3498.8	-1.6534	3998.85
-1.3722	-0.9956	-1.3722	498.656	-1.3732	998.712	-1.3722	1499.18	-1.3742	1999.13	-1.3742	2499.03	-1.3792	2998.92	-1.6102	3498.79	-1.6532	3998.84
-1.372	-0.9991	-1.372	498.668	-1.373	998.698	-1.372	1499.19	-1.374	1999.13	-1.374	2499.02	-1.379	2998.9	-1.61	3498.78	-1.653	3998.84
-1.3717	-1.014	-1.3717	498.677	-1.3727	998.695	-1.3717	1499.18	-1.3737	1999.13	-1.3737	2498.99	-1.3787	2998.91	-1.6097	3498.78	-1.6527	3998.85
-1.3715	-1.0214	-1.3715	498.683	-1.3725	998.693	-1.3715	1499.18	-1.3735	1999.13	-1.3735	2498.97	-1.3785	2998.93	-1.6095	3498.78	-1.6525	3998.86
-1.3712	-1.0175	-1.3712	498.671	-1.3722	998.681	-1.3712	1499.17	-1.3732	1999.12	-1.3732	2498.97	-1.3782	2998.93	-1.6092	3498.78	-1.6522	3998.85
-1.371	-1.0255	-1.371	498.662	-1.372	998.685	-1.371	1499.16	-1.373	1999.11	-1.373	2498.97	-1.378	2998.93	-1.609	3498.78	-1.652	3998.84
-1.3707	-1.0238	-1.3707	498.652	-1.3717	998.696	-1.3707	1499.17	-1.3727	1999.11	-1.3727	2498.98	-1.3777	2998.92	-1.6087	3498.77	-1.6517	3998.83
-1.3705	-1.0202	-1.3705	498.625	-1.3715	998.699	-1.3705	1499.17	-1.3725	1999.12	-1.3725	2498.98	-1.3775	2998.91	-1.6085	3498.77	-1.6515	3998.81
-1.3702	-1.0312	-1.3702	498.613	-1.3712	998.681	-1.3702	1499.17	-1.3722	1999.13	-1.3722	2498.97	-1.3772	2998.91	-1.6082	3498.77	-1.6512	3998.79
-1.37	-1.0523	-1.37	498.618	-1.371	998.667	-1.37	1499.17	-1.372	1999.14	-1.372	2498.96	-1.377	2998.91	-1.608	3498.77	-1.651	3998.79
-1.3698	-1.0616	-1.3698	498.613	-1.3708	998.658	-1.3698	1499.17	-1.3718	1999.13	-1.3718	2498.96	-1.3768	2998.9	-1.6078	3498.78	-1.6508	3998.79
-1.3695	-1.0506	-1.3695	498.62	-1.3705	998.663	-1.3695	1499.17	-1.3715	1999.12	-1.3715	2498.95	-1.3765	2998.89	-1.6075	3498.77	-1.6505	3998.8
-1.3693	-1.0431	-1.3693	498.631	-1.3703	998.663	-1.3693	1499.17	-1.3713	1999.11	-1.3713	2498.95	-1.3763	2998.88	-1.6073	3498.77	-1.6503	3998.8
-1.369	-1.0379	-1.369	498.626	-1.37	998.652	-1.369	1499.17	-1.371	1999.11	-1.371	2498.96	-1.376	2998.89	-1.607	3498.76	-1.65	3998.79
-1.3688	-1.0367	-1.3688	498.619	-1.3698	998.647	-1.3688	1499.16	-1.3708	1999.09	-1.3708	2498.96	-1.3758	2998.89	-1.6068	3498.76	-1.6498	3998.79
-1.3685	-1.0319	-1.3685	498.622	-1.3695	998.66	-1.3685	1499.15	-1.3705	1999.08	-1.3705	2498.96	-1.3755	2998.89	-1.6065	3498.77	-1.6495	3998.78
-1.3683	-1.0404	-1.3683	498.615	-1.3693	998.683	-1.3683	1499.14	-1.3703	1999.08	-1.3703	2498.95	-1.3753	2998.88	-1.6063	3498.76	-1.6493	3998.77
-1.368	-1.0463	-1.368	498.613	-1.369	998.678	-1.368	1499.14	-1.37	1999.08	-1.37	2498.94	-1.375	2998.87	-1.606	3498.76	-1.649	3998.78
-1.3678	-1.0411	-1.3678	498.616	-1.3688	998.655	-1.3678	1499.15	-1.3698	1999.07	-1.3698	2498.95	-1.3748	2998.88	-1.6058	3498.74	-1.6488	3998.77
-1.3676	-1.0378	-1.3676	498.615	-1.3686	998.647	-1.3676	1499.15	-1.3696	1999.06	-1.3696	2498.95	-1.3746	2998.89	-1.6056	3498.73	-1.6486	3998.74
-1.3673	-1.0564	-1.3673	498.611	-1.3683	998.642	-1.3673	1499.16	-1.3693	1999.07	-1.3693	2498.95	-1.3743	2998.88	-1.6053	3498.73	-1.6483	3998.73
-1.3671	-1.0744	-1.3671	498.614	-1.3681	998.63	-1.3671	1499.15	-1.3691	1999.07	-1.3691	2498.95	-1.3741	2998.87	-1.6051	3498.72	-1.6481	3998.74
-1.3668	-1.0736	-1.3668	498.612	-1.3678	998.619	-1.3668	1499.13	-1.3688	1999.09	-1.3688	2498.93	-1.3738	2998.87	-1.6048	3498.71	-1.6478	3998.75
-1.3666	-1.0695	-1.3666	498.598	-1.3676	998.61	-1.3666	1499.13	-1.3686	1999.09	-1.3686	2498.93	-1.3736	2998.87	-1.6046	3498.71	-1.6476	3998.76
-1.3663	-1.0783	-1.3663	498.584	-1.3673	998.613	-1.3663	1499.12	-1.3683	1999.07	-1.3683	2498.94	-1.3733	2998.87	-1.6043	3498.72	-1.6473	3998.76
-1.3661	-1.0848	-1.3661	498.584	-1.3671	998.626	-1.3661	1499.12	-1.3681	1999.06	-1.3681	2498.93	-1.3731	2998.86	-1.6041	3498.7	-1.6471	3998.77
-1.3658	-1.0809	-1.3658	498.583	-1.3668	998.629	-1.3658	1499.11	-1.3678	1999.06	-1.3678	2498.93	-1.3728	2998.86	-1.6038	3498.69	-1.6468	3998.77
-1.3656	-1.0826	-1.3656	498.58	-1.3666	998.632	-1.3656	1499.1	-1.3676	1999.07	-1.3676	2498.93	-1.3726	2998.85	-1.6036	3498.7	-1.6466	3998.76
-1.3654	-1.0845	-1.3654	498.581	-1.3664	998.638	-1.3654	1499.1	-1.3674	1999.07	-1.3674	2498.93	-1.3724	2998.86	-1.6034	3498.71	-1.6464	3998.75
-1.3651	-1.0936	-1.3651	498.586	-1.3661	998.649	-1.3651	1499.11	-1.3671	1999.07	-1.3671	2498.93	-1.3721	2998.86	-1.6031	3498.71	-1.6461	3998.75
-1.3649	-1.093	-1.3649	498.58	-1.3659	998.649	-1.3649	1499.11	-1.3669	1999.06	-1.3669	2498.92	-1.3719	2998.85	-1.6029	3498.71	-1.6459	3998.72
-1.3646	-1.0833	-1.3646	498.574	-1.3656	998.633	-1.3646	1499.12	-1.3666	1999.06	-1.3666	2498.92	-1.3716	2998.84	-1.6026	3498.69	-1.6456	3998.71
-1.3644	-1.0764	-1.3644	498.565	-1.3654	998.628	-1.3644	1499.12	-1.3664	1999.07	-1.3664	2498.92	-1.3714	2998.84	-1.6024	3498.68	-1.6454	3998.71
-1.3641	-1.0778	-1.3641	498.567	-1.3651	998.625	-1.3641	1499.11	-1.3661	1999.07	-1.3661	2498.91	-1.3711	2998.85	-1.6021	3498.67	-1.6451	3998.72
-1.3639	-1.0829	-1.3639	498.582	-1.3649	998.614	-1.3639	1499.1	-1.3659	1999.07	-1.3659	2498.91	-1.3709	2998.83	-1.6019	3498.67	-1.6449	3998.72
-1.3636	-1.0862	-1.3636	498.578	-1.3646	998.61	-1.3636	1499.08	-1.3656	1999.06	-1.3656	2498.9	-1.3706	2998.83	-1.6016	3498.69	-1.6446	3998.73
-1.3634	-1.0972	-1.3634	498.554	-1.3644	998.619	-1.3634	1499.07	-1.3654	1999.06	-1.3654	2498.91	-1.3704	2998.83	-1.6014	3498.7	-1.6444	3998.72
-1.3632	-1.1151	-1.3632	498.534	-1.3642	998.613	-1.3632	1499.07	-1.3652	1999.07	-1.3652	2498.92	-1.3702	2998.82	-1.6012	3498.69	-1.6442	3998.71
-1.3629	-1.1132	-1.3629	498.526	-1.3639	998.61	-1.3629	1499.07	-1.3649	1999.07	-1.3649	2498.92	-1.3699	2998.83	-1.6009	3498.68	-1.6439	3998.7
-1.3627	-1.1074	-1.3627	498.526	-1.3637	998.608	-1.3627	1499.06	-1.3647	1999.08	-1.3647	2498.91	-1.3697	2998.83	-1.6007	3498.68	-1.6437	3998.71
-1.3624	-1.1147	-1.3624	498.525	-1.3634	998.591	-1.3624	1499.07	-1.3644	1999.08	-1.3644	2498.89	-1.3694	2998.84	-1.6004	3498.67	-1.6434	3998.71
-1.3622	-1.1278	-1.3622	498.53	-1.3632	998.579	-1.3622	1499.09	-1.3642	1999.07	-1.3642	2498.89	-1.3692	2998.83	-1.6002	3498.67	-1.6432	3998.71
-1.3619	-1.1391	-1.3619	498.537	-1.3629	998.589	-1.3619	1499.09	-1.3639	1999.05	-1.3639	2498.89	-1.3689	2998.83	-1.5999	3498.66	-1.6429	3998.71
-1.3617	-1.1395	-1.3617	498.543	-1.3627	998.585	-1.3617	1499.09	-1.3637	1999.03	-1.3637	2498.88	-1.3687	2998.84	-1.5997	3498.66	-1.6427	3998.7
-1.3614	-1.1327	-1.3614	498.533	-1.3624	998.586	-1.3614	1499.09	-1.3634	1999.02	-1.3634	2498.88	-1.3684	2998.83	-1.5994	3498.66	-1.6424	3998.69
-1.3612	-1.1333	-1.3612	498.529	-1.3622	998.579	-1.3612	1499.09	-1.3632	1999.02	-1.3632	2498.88	-1.3682	2998.83	-1.5992	3498.65	-1.6422	3998.68
-1.361	-1.1386	-1.361	498.536	-1.362	998.564	-1.361	1499.08	-1.363	1999.01	-1.363	2498.88	-1.368	2998.83	-1.599	3498.65	-1.642	3998.68
-1.3607	-1.1529	-1.3607	498.528	-1.3617	998.565	-1.3607	1499.08	-1.3627	1999	-1.3627	2498.86	-1.3677	2998.83	-1.5987	3498.65	-1.6417	3998.68
-1.3605	-1.1588	-1.3605	498.512	-1.3615	998.571	-1.3605	1499.07	-1.3625	1999.01	-1.3625	2498.85	-1.3675	2998.82	-1.5985	3498.65	-1.6415	3998.67
-1.3602	-1.1418	-1.3602	498.5	-1.3612	998.579	-1.3602	1499.06	-1.3622	1999.02	-1.3622	2498.85	-1.3672	2998.81	-1.5982	3498.64	-1.6412	3998.66
-1.36	-1.1456	-1.36	498.495	-1.361	998.574	-1.36	1499.05	-1.362	1999.01	-1.362	2498.86	-1.367	2998.8	-1.598	3498.63	-1.641	3998.66
-1.3597	-1.1609	-1.3597	498.497	-1.3607	998.557	-1.3597	1499.05	-1.3617	1999.01	-1.3617	2498.86	-1.3667	2998.78	-1.5977	3498.64	-1.6407	3998.67
-1.3595	-1.1534	-1.3595	498.49	-1.3605	998.558	-1.3595	1499.04	-1.3615	1999.01	-1.3615	2498.86	-1.3665	2998.78	-1.5975	3498.65	-1.6405	3998.68
-1.3592	-1.1562	-1.3592	498.49	-1.3602	998.55	-1.3592	1499.03	-1.3612	1999.01	-1.3612	2498.85	-1.3662	2998.79	-1.5972	3498.65	-1.6402	3998.69
-1.359	-1.1622	-1.359	498.49	-1.36	998.551	-1.359	1499.05	-1.361	1999.01	-1.361	2498.84	-1.366	2998.79	-1.597	3498.65	-1.64	3998.69
-1.3588	-1.1689	-1.3588	498.494	-1.3598	998.534	-1.3588	1499.05	-1.3608	1998.99	-1.3608	2498.84	-1.3658	2998.79	-1.5968	3498.63	-1.6398	3998.69
-1.3585	-1.169	-1.3585	498.5	-1.3595	998.515	-1.3585	1499.05	-1.3605	1998.96	-1.3605	2498.85	-1.3655	2998.79	-1.5965	3498.63	-1.6395	3998.68
-1.3583	-1.1582	-1.3583	498.495	-1.3593	998.506	-1.3583	1499.04	-1.3603	1998.96	-1.3603	2498.84	-1.3653	2998.78	-1.5963	3498.62	-1.6393	3998.68
-1.358	-1.1546	-1.358	498.496	-1.359	998.505	-1.358	1499.04	-1.36	1998.97	-1.36	2498.83	-1.365	2998.77	-1.596	3498.62	-1.639	3998.67
-1.3578	-1.155	-1.3578	498.491	-1.3588	998.492	-1.3578	1499.04	-1.3598	1998.99	-1.3598	2498.82	-1.3648	2998.77	-1.5958	3498.61	-1.6388	3998.66
-1.3575	-1.1552	-1.3575	498.474	-1.3585	998.496	-1.3575	1499.02	-1.3595	1998.98	-1.3595	2498.82	-1.3645	2998.78	-1.5955	3498.61	-1.6385	3998.65
-1.3573	-1.1559	-1.3573	498.454	-1.3583	998.507	-1.3573	1499	-1.3593	1998.97	-1.3593	2498.82	-1.3643	2998.79	-1.5953	3498.61	-1.6383	3998.64
-1.357	-1.1575	-1.357	498.461	-1.358	998.491	-1.357	1499	-1.359	1998.96	-1.359	2498.83	-1.364	2998.78	-1.595	3498.6	-1.638	3998.63
-1.3568	-1.1692	-1.3568	498.46	-1.3578	998.491	-1.3568	1499	-1.3588	1998.96	-1.3588	2498.83	-1.3638	2998.77	-1.5948	3498.59	-1.6378	3998.62
-1.3566	-1.1866	-1.3566	498.462	-1.3576	998.502	-1.3566	1499	-1.3586	1998.97	-1.3586	2498.83	-1.3636	2998.76	-1.5946	3498.58	-1.6376	3998.62
-1.3563	-1.193	-1.3563	498.457	-1.3573	998.492	-1.3563	1499.02	-1.3583	1998.97	-1.3583	2498.84	-1.3633	2998.76	-1.5943	3498.57	-1.6373	3998.61
-1.3561	-1.1925	-1.3561	498.447	-1.3571	998.477	-1.3561	1499.03	-1.3581	1998.98	-1.3581	2498.83	-1.3631	2998.75	-1.5941	3498.58	-1.6371	3998.61
-1.3558	-1.1883	-1.3558	498.455	-1.3568	998.491	-1.3558	1499.04	-1.3578	1998.97	-1.3578	2498.81	-1.3628	2998.75	-1.5938	3498.58	-1.6368	3998.61
-1.3556	-1.1764	-1.3556	498.459	-1.3566	998.499	-1.3556	1499.04	-1.3576	1998.97	-1.3576	2498.8	-1.3626	2998.74	-1.5936	3498.58	-1.6366	3998.62
-1.3553	-1.1802	-1.3553	498.461	-1.3563	998.485	-1.3553	1499.03	-1.3573	1998.96	-1.3573	2498.81	-1.3623	2998.74	-1.5933	3498.57	-1.6363	3998.61
-1.3551	-1.1853	-1.3551	498.459	-1.3561	998.475	-1.3551	1499.03	-1.3571	1998.97	-1.3571	2498.82	-1.3621	2998.75	-1.5931	3498.58	-1.6361	3998.63
-1.3548	-1.1781	-1.3548	498.429	-1.3558	998.482	-1.3548	1499.02	-1.3568	1998.96	-1.3568	2498.82	-1.3618	2998.75	-1.5928	3498.58	-1.6358	3998.62
-1.3546	-1.1772	-1.3546	498.42	-1.3556	998.493	-1.3546	1499.01	-1.3566	1998.96	-1.3566	2498.82	-1.3616	2998.74	-1.5926	3498.56	-1.6356	3998.61
-1.3544	-1.1847	-1.3544	498.422	-1.3554	998.505	-1.3544	1499	-1.3564	1998.95	-1.3564	2498.82	-1.3614	2998.74	-1.5924	3498.56	-1.6354	3998.61
-1.3541	-1.1973	-1.3541	498.411	-1.3551	998.495	-1.3541	1499	-1.3561	1998.94	-1.3561	2498.84	-1.3611	2998.74	-1.5921	3498.58	-1.6351	3998.62
-1.3539	-1.2079	-1.3539	498.411	-1.3549	998.493	-1.3539	1499	-1.3559	1998.93	-1.3559	2498.83	-1.3609	2998.75	-1.5919	3498.59	-1.6349	3998.62
-1.3536	-1.211	-1.3536	498.413	-1.3546	998.492	-1.3536	1498.99	-1.3556	1998.92	-1.3556	2498.81	-1.3606	2998.74	-1.5916	3498.58	-1.6346	3998.61
-1.3534	-1.2081	-1.3534	498.412	-1.3544	998.466	-1.3534	1498.98	-1.3554	1998.91	-1.3554	2498.8	-1.3604	2998.73	-1.5914	3498.57	-1.6344	3998.61
-1.3531	-1.2042	-1.3531	498.399	-1.3541	998.447	-1.3531	1498.98	-1.3551	1998.92	-1.3551	2498.78	-1.3601	2998.72	-1.5911	3498.55	-1.6341	3998.61
-1.3529	-1.1993	-1.3529	498.409	-1.3539	998.44	-1.3529	1498.98	-1.3549	1998.92	-1.3549	2498.78	-1.3599	2998.72	-1.5909	3498.53	-1.6339	3998.6
-1.3526	-1.195	-1.3526	498.414	-1.3536	998.442	-1.3526	1498.97	-1.3546	1998.92	-1.3546	2498.78	-1.3596	2998.72	-1.5906	3498.52	-1.6336	3998.6
-1.3524	-1.2085	-1.3524	498.417	-1.3534	998.438	-1.3524	1498.97	-1.3544	1998.94	-1.3544	2498.77	-1.3594	2998.71	-1.5904	3498.53	-1.6334	3998.59
-1.3522	-1.213	-1.3522	498.411	-1.3532	998.438	-1.3522	1498.98	-1.3542	1998.94	-1.3542	2498.78	-1.3592	2998.71	-1.5902	3498.53	-1.6332	3998.59
-1.3519	-1.2113	-1.3519	498.408	-1.3529	998.435	-1.3519	1498.99	-1.3539	1998.92	-1.3539	2498.78	-1.3589	2998.71	-1.5899	3498.52	-1.6329	3998.58
-1.3517	-1.2085	-1.3517	498.409	-1.3527	998.441	-1.3517	1498.98	-1.3537	1998.93	-1.3537	2498.78	-1.3587	2998.72	-1.5897	3498.54	-1.6327	3998.57
-1.3514	-1.2138	-1.3514	498.408	-1.3524	998.436	-1.3514	1498.97	-1.3534	1998.93	-1.3534	2498.77	-1.3584	2998.73	-1.5894	3498.56	-1.6324	3998.56
-1.3512	-1.2185	-1.3512	498.407	-1.3522	998.434	-1.3512	1498.97	-1.3532	1998.93	-1.3532	2498.77	-1.3582	2998.71	-1.5892	3498.56	-1.6322	3998.55
-1.3509	-1.216	-1.3509	498.411	-1.3519	998.422	-1.3509	1498.97	-1.3529	1998.93	-1.3529	2498.77	-1.3579	2998.69	-1.5889	3498.55	-1.6319	3998.55
-1.3507	-1.2157	-1.3507	498.414	-1.3517	998.412	-1.3507	1498.96	-1.3527	1998.92	-1.3527	2498.77	-1.3577	2998.67	-1.5887	3498.56	-1.6317	3998.56
-1.3504	-1.2126	-1.3504	498.409	-1.3514	998.393	-1.3504	1498.95	-1.3524	1998.91	-1.3524	2498.76	-1.3574	2998.67	-1.5884	3498.55	-1.6314	3998.57
-1.3502	-1.2196	-1.3502	498.396	-1.3512	998.382	-1.3502	1498.95	-1.3522	1998.92	-1.3522	2498.74	-1.3572	2998.69	-1.5882	3498.54	-1.6312	3998.56
-1.35	-1.2334	-1.35	498.384	-1.351	998.385	-1.35	1498.95	-1.352	1998.93	-1.352	2498.74	-1.357	2998.69	-1.588	3498.53	-1.631	3998.56
-1.3497	-1.2423	-1.3497	498.377	-1.3507	998.405	-1.3497	1498.96	-1.3517	1998.91	-1.3517	2498.74	-1.3567	2998.67	-1.5877	3498.51	-1.6307	3998.55
-1.3495	-1.2488	-1.3495	498.386	-1.3505	998.415	-1.3495	1498.96	-1.3515	1998.92	-1.3515	2498.73	-1.3565	2998.66	-1.5875	3498.49	-1.6305	3998.53
-1.3492	-1.2601	-1.3492	498.388	-1.3502	998.42	-1.3492	1498.95	-1.3512	1998.92	-1.3512	2498.74	-1.3562	2998.67	-1.5872	3498.5	-1.6302	3998.54
-1.349	-1.2603	-1.349	498.383	-1.35	998.409	-1.349	1498.95	-1.351	1998.92	-1.351	2498.75	-1.356	2998.68	-1.587	3498.5	-1.63	3998.53
-1.3487	-1.2618	-1.3487	498.384	-1.3497	998.397	-1.3487	1498.96	-1.3507	1998.92	-1.3507	2498.74	-1.3557	2998.67	-1.5867	3498.5	-1.6297	3998.51
-1.3485	-1.2669	-1.3485	498.37	-1.3495	998.397	-1.3485	1498.96	-1.3505	1998.9	-1.3505	2498.73	-1.3555	2998.67	-1.5865	3498.49	-1.6295	3998.52
-1.3482	-1.2579	-1.3482	498.354	-1.3492	998.399	-1.3482	1498.95	-1.3502	1998.89	-1.3502	2498.73	-1.3552	2998.65	-1.5862	3498.47	-1.6292	3998.51
-1.348	-1.2619	-1.348	498.356	-1.349	998.4	-1.348	1498.94	-1.35	1998.88	-1.35	2498.73	-1.355	2998.65	-1.586	3498.46	-1.629	3998.52
-1.3478	-1.2767	-1.3478	498.351	-1.3488	998.4	-1.3478	1498.92	-1.3498	1998.87	-1.3498	2498.74	-1.3548	2998.66	-1.5858	3498.46	-1.6288	3998.52
-1.3475	-1.2768	-1.3475	498.35	-1.3485	998.399	-1.3475	1498.92	-1.3495	1998.87	-1.3495	2498.73	-1.3545	2998.67	-1.5855	3498.46	-1.6285	3998.52
-1.3473	-1.2756	-1.3473	498.356	-1.3483	998.401	-1.3473	1498.92	-1.3493	1998.87	-1.3493	2498.71	-1.3543	2998.68	-1.5853	3498.46	-1.6283	3998.51
-1.347	-1.2755	-1.347	498.348	-1.348	998.397	-1.347	1498.92	-1.349	1998.87	-1.349	2498.71	-1.354	2998.66	-1.585	3498.46	-1.628	3998.5
-1.3468	-1.2822	-1.3468	498.34	-1.3478	998.402	-1.3468	1498.93	-1.3488	1998.87	-1.3488	2498.72	-1.3538	2998.65	-1.5848	3498.47	-1.6278	3998.5
-1.3465	-1.2792	-1.3465	498.349	-1.3475	998.411	-1.3465	1498.94	-1.3485	1998.87	-1.3485	2498.73	-1.3535	2998.64	-1.5845	3498.46	-1.6275	3998.51
-1.3463	-1.2647	-1.3463	498.348	-1.3473	998.396	-1.3463	1498.95	-1.3483	1998.86	-1.3483	2498.73	-1.3533	2998.63	-1.5843	3498.47	-1.6273	3998.51
-1.346	-1.2688	-1.346	498.345	-1.347	998.381	-1.346	1498.94	-1.348	1998.85	-1.348	2498.72	-1.353	2998.63	-1.584	3498.47	-1.627	3998.5
-1.3458	-1.2769	-1.3458	498.333	-1.3468	998.379	-1.3458	1498.93	-1.3478	1998.85	-1.3478	2498.71	-1.3528	2998.64	-1.5838	3498.46	-1.6268	3998.49
-1.3456	-1.2777	-1.3456	498.322	-1.3466	998.371	-1.3456	1498.92	-1.3476	1998.88	-1.3476	2498.7	-1.3526	2998.65	-1.5836	3498.46	-1.6266	3998.49
-1.3453	-1.2851	-1.3453	498.321	-1.3463	998.37	-1.3453	1498.89	-1.3473	1998.89	-1.3473	2498.69	-1.3523	2998.65	-1.5833	3498.45	-1.6263	3998.48
-1.3451	-1.297	-1.3451	498.313	-1.3461	998.375	-1.3451	1498.88	-1.3471	1998.88	-1.3471	2498.7	-1.3521	2998.64	-1.5831	3498.45	-1.6261	3998.48
-1.3448	-1.3	-1.3448	498.319	-1.3458	998.392	-1.3448	1498.89	-1.3468	1998.88	-1.3468	2498.71	-1.3518	2998.63	-1.5828	3498.45	-1.6258	3998.49
-1.3446	-1.3102	-1.3446	498.319	-1.3456	998.398	-1.3446	1498.9	-1.3466	1998.87	-1.3466	2498.71	-1.3516	2998.63	-1.5826	3498.44	-1.6256	3998.48
-1.3443	-1.3041	-1.3443	498.313	-1.3453	998.388	-1.3443	1498.9	-1.3463	1998.86	-1.3463	2498.7	-1.3513	2998.62	-1.5823	3498.43	-1.6253	3998.47
-1.3441	-1.3032	-1.3441	498.298	-1.3451	998.379	-1.3441	1498.92	-1.3461	1998.85	-1.3461	2498.69	-1.3511	2998.62	-1.5821	3498.43	-1.6251	3998.46
-1.3438	-1.3103	-1.3438	498.287	-1.3448	998.37	-1.3438	1498.91	-1.3458	1998.86	-1.3458	2498.69	-1.3508	2998.62	-1.5818	3498.43	-1.6248	3998.45
-1.3436	-1.306	-1.3436	498.286	-1.3446	998.355	-1.3436	1498.9	-1.3456	1998.86	-1.3456	2498.7	-1.3506	2998.61	-1.5816	3498.44	-1.6246	3998.45
-1.3434	-1.3001	-1.3434	498.295	-1.3444	998.352	-1.3434	1498.89	-1.3454	1998.84	-1.3454	2498.69	-1.3504	2998.6	-1.5814	3498.46	-1.6244	3998.46
-1.3431	-1.3057	-1.3431	498.288	-1.3441	998.35	-1.3431	1498.89	-1.3451	1998.84	-1.3451	2498.69	-1.3501	2998.6	-1.5811	3498.47	-1.6241	3998.45
-1.3429	-1.321	-1.3429	498.279	-1.3439	998.349	-1.3429	1498.89	-1.3449	1998.85	-1.3449	2498.69	-1.3499	2998.61	-1.5809	3498.47	-1.6239	3998.44
-1.3426	-1.3283	-1.3426	498.276	-1.3436	998.36	-1.3426	1498.89	-1.3446	1998.85	-1.3446	2498.69	-1.3496	2998.62	-1.5806	3498.46	-1.6236	3998.44
-1.3424	-1.3368	-1.3424	498.285	-1.3434	998.362	-1.3424	1498.89	-1.3444	1998.83	-1.3444	2498.68	-1.3494	2998.61	-1.5804	3498.45	-1.6234	3998.46
-1.3421	-1.3334	-1.3421	498.289	-1.3431	998.361	-1.3421	1498.89	-1.3441	1998.82	-1.3441	2498.66	-1.3491	2998.61	-1.5801	3498.45	-1.6231	3998.45
-1.3419	-1.3224	-1.3419	498.275	-1.3429	998.375	-1.3419	1498.89	-1.3439	1998.82	-1.3439	2498.66	-1.3489	2998.6	-1.5799	3498.44	-1.6229	3998.46
-1.3416	-1.3348	-1.3416	498.269	-1.3426	998.372	-1.3416	1498.88	-1.3436	1998.82	-1.3436	2498.67	-1.3486	2998.59	-1.5796	3498.43	-1.6226	3998.46
-1.3414	-1.3479	-1.3414	498.267	-1.3424	998.349	-1.3414	1498.86	-1.3434	1998.83	-1.3434	2498.67	-1.3484	2998.6	-1.5794	3498.42	-1.6224	3998.46
-1.3412	-1.3479	-1.3412	498.266	-1.3422	998.333	-1.3412	1498.85	-1.3432	1998.82	-1.3432	2498.67	-1.3482	2998.59	-1.5792	3498.42	-1.6222	3998.45
-1.3409	-1.3457	-1.3409	498.27	-1.3419	998.329	-1.3409	1498.85	-1.3429	1998.81	-1.3429	2498.67	-1.3479	2998.58	-1.5789	3498.4	-1.6219	3998.45
-1.3407	-1.3518	-1.3407	498.271	-1.3417	998.323	-1.3407	1498.85	-1.3427	1998.8	-1.3427	2498.66	-1.3477	2998.59	-1.5787	3498.4	-1.6217	3998.45
-1.3404	-1.3633	-1.3404	498.263	-1.3414	998.319	-1.3404	1498.86	-1.3424	1998.81	-1.3424	2498.66	-1.3474	2998.6	-1.5784	3498.41	-1.6214	3998.44
-1.3402	-1.3586	-1.3402	498.267	-1.3412	998.315	-1.3402	1498.85	-1.3422	1998.81	-1.3422	2498.65	-1.3472	2998.6	-1.5782	3498.42	-1.6212	3998.45
-1.3399	-1.3621	-1.3399	498.261	-1.3409	998.309	-1.3399	1498.84	-1.3419	1998.8	-1.3419	2498.65	-1.3469	2998.59	-1.5779	3498.42	-1.6209	3998.44
-1.3397	-1.3687	-1.3397	498.263	-1.3407	998.299	-1.3397	1498.85	-1.3417	1998.79	-1.3417	2498.65	-1.3467	2998.58	-1.5777	3498.41	-1.6207	3998.44
-1.3394	-1.3625	-1.3394	498.261	-1.3404	998.294	-1.3394	1498.84	-1.3414	1998.8	-1.3414	2498.65	-1.3464	2998.58	-1.5774	3498.4	-1.6204	3998.44
-1.3392	-1.3665	-1.3392	498.257	-1.3402	998.302	-1.3392	1498.85	-1.3412	1998.81	-1.3412	2498.65	-1.3462	2998.58	-1.5772	3498.41	-1.6202	3998.44
-1.339	-1.3752	-1.339	498.26	-1.34	998.327	-1.339	1498.86	-1.341	1998.81	-1.341	2498.65	-1.346	2998.58	-1.577	3498.4	-1.62	3998.44
-1.3387	-1.3654	-1.3387	498.265	-1.3397	998.325	-1.3387	1498.86	-1.3407	1998.81	-1.3407	2498.65	-1.3457	2998.58	-1.5767	3498.39	-1.6197	3998.43
-1.3385	-1.3648	-1.3385	498.267	-1.3395	998.304	-1.3385	1498.85	-1.3405	1998.81	-1.3405	2498.65	-1.3455	2998.58	-1.5765	3498.39	-1.6195	3998.43
-1.3382	-1.3768	-1.3382	498.267	-1.3392	998.301	-1.3382	1498.84	-1.3402	1998.81	-1.3402	2498.64	-1.3452	2998.57	-1.5762	3498.39	-1.6192	3998.43
-1.338	-1.3716	-1.338	498.259	-1.339	998.307	-1.338	1498.85	-1.34	1998.81	-1.34	2498.63	-1.345	2998.56	-1.576	3498.39	-1.619	3998.41
-1.3377	-1.3661	-1.3377	498.255	-1.3387	998.296	-1.3377	1498.86	-1.3397	1998.8	-1.3397	2498.64	-1.3447	2998.55	-1.5757	3498.38	-1.6187	3998.38
-1.3375	-1.3746	-1.3375	498.25	-1.3385	998.29	-1.3375	1498.87	-1.3395	1998.8	-1.3395	2498.63	-1.3445	2998.54	-1.5755	3498.37	-1.6185	3998.39
-1.3372	-1.368	-1.3372	498.238	-1.3382	998.289	-1.3372	1498.85	-1.3392	1998.79	-1.3392	2498.63	-1.3442	2998.54	-1.5752	3498.38	-1.6182	3998.4
-1.337	-1.3681	-1.337	498.234	-1.338	998.284	-1.337	1498.85	-1.339	1998.79	-1.339	2498.63	-1.344	2998.53	-1.575	3498.38	-1.618	3998.42
-1.3368	-1.3885	-1.3368	498.241	-1.3378	998.288	-1.3368	1498.87	-1.3388	1998.8	-1.3388	2498.63	-1.3438	2998.53	-1.5748	3498.38	-1.6178	3998.42
-1.3365	-1.3966	-1.3365	498.253	-1.3375	998.292	-1.3365	1498.88	-1.3385	1998.78	-1.3385	2498.64	-1.3435	2998.54	-1.5745	3498.37	-1.6175	3998.42
-1.3363	-1.3886	-1.3363	498.245	-1.3373	998.298	-1.3363	1498.86	-1.3383	1998.78	-1.3383	2498.63	-1.3433	2998.55	-1.5743	3498.35	-1.6173	3998.4
-1.336	-1.3685	-1.336	498.234	-1.337	998.284	-1.336	1498.84	-1.338	1998.78	-1.338	2498.62	-1.343	2998.54	-1.574	3498.33	-1.617	3998.4
-1.3358	-1.3709	-1.3358	498.225	-1.3368	998.282	-1.3358	1498.85	-1.3378	1998.77	-1.3378	2498.63	-1.3428	2998.54	-1.5738	3498.34	-1.6168	3998.4
-1.3355	-1.3821	-1.3355	498.207	-1.3365	998.289	-1.3355	1498.85	-1.3375	1998.78	-1.3375	2498.62	-1.3425	2998.53	-1.5735	3498.35	-1.6165	3998.37
-1.3353	-1.387	-1.3353	498.203	-1.3363	998.275	-1.3353	1498.84	-1.3373	1998.78	-1.3373	2498.62	-1.3423	2998.52	-1.5733	3498.35	-1.6163	3998.36
-1.335	-1.3831	-1.335	498.191	-1.336	998.267	-1.335	1498.84	-1.337	1998.78	-1.337	2498.61	-1.342	2998.52	-1.573	3498.33	-1.616	3998.38
-1.3348	-1.4004	-1.3348	498.183	-1.3358	998.268	-1.3348	1498.84	-1.3368	1998.77	-1.3368	2498.59	-1.3418	2998.51	-1.5728	3498.32	-1.6158	3998.39
-1.3346	-1.4154	-1.3346	498.195	-1.3356	998.252	-1.3346	1498.83	-1.3366	1998.77	-1.3366	2498.58	-1.3416	2998.53	-1.5726	3498.33	-1.6156	3998.38
-1.3343	-1.4136	-1.3343	498.2	-1.3353	998.233	-1.3343	1498.83	-1.3363	1998.78	-1.3363	2498.58	-1.3413	2998.53	-1.5723	3498.33	-1.6153	3998.38
-1.3341	-1.4027	-1.3341	498.2	-1.3351	998.229	-1.3341	1498.82	-1.3361	1998.77	-1.3361	2498.59	-1.3411	2998.52	-1.5721	3498.33	-1.6151	3998.37
-1.3338	-1.3916	-1.3338	498.21	-1.3348	998.231	-1.3338	1498.83	-1.3358	1998.76	-1.3358	2498.61	-1.3408	2998.51	-1.5718	3498.34	-1.6148	3998.36
-1.3336	-1.3806	-1.3336	498.208	-1.3346	998.237	-1.3336	1498.83	-1.3356	1998.76	-1.3356	2498.6	-1.3406	2998.5	-1.5716	3498.33	-1.6146	3998.36
-1.3333	-1.3932	-1.3333	498.193	-1.3343	998.249	-1.3333	1498.83	-1.3353	1998.76	-1.3353	2498.6	-1.3403	2998.51	-1.5713	3498.32	-1.6143	3998.38
-1.3331	-1.4173	-1.3331	498.178	-1.3341	998.251	-1.3331	1498.83	-1.3351	1998.76	-1.3351	2498.6	-1.3401	2998.51	-1.5711	3498.32	-1.6141	3998.37
-1.3328	-1.4253	-1.3328	498.17	-1.3338	998.247	-1.3328	1498.82	-1.3348	1998.76	-1.3348	2498.59	-1.3398	2998.51	-1.5708	3498.32	-1.6138	3998.36
-1.3326	-1.4197	-1.3326	498.164	-1.3336	998.229	-1.3326	1498.81	-1.3346	1998.76	-1.3346	2498.59	-1.3396	2998.5	-1.5706	3498.32	-1.6136	3998.34
-1.3324	-1.4144	-1.3324	498.165	-1.3334	998.219	-1.3324	1498.82	-1.3344	1998.77	-1.3344	2498.58	-1.3394	2998.49	-1.5704	3498.32	-1.6134	3998.33
-1.3321	-1.4055	-1.3321	498.177	-1.3331	998.225	-1.3321	1498.81	-1.3341	1998.76	-1.3341	2498.56	-1.3391	2998.5	-1.5701	3498.32	-1.6131	3998.35
-1.3319	-1.3992	-1.3319	498.18	-1.3329	998.222	-1.3319	1498.8	-1.3339	1998.74	-1.3339	2498.55	-1.3389	2998.49	-1.5699	3498.34	-1.6129	3998.37
-1.3316	-1.4104	-1.3316	498.174	-1.3326	998.222	-1.3316	1498.8	-1.3336	1998.75	-1.3336	2498.55	-1.3386	2998.49	-1.5696	3498.33	-1.6126	3998.37
-1.3314	-1.4134	-1.3314	498.178	-1.3324	998.215	-1.3314	1498.8	-1.3334	1998.76	-1.3334	2498.55	-1.3384	2998.49	-1.5694	3498.34	-1.6124	3998.34
-1.3311	-1.4287	-1.3311	498.182	-1.3321	998.205	-1.3311	1498.81	-1.3331	1998.77	-1.3331	2498.56	-1.3381	2998.5	-1.5691	3498.34	-1.6121	3998.32
-1.3309	-1.441	-1.3309	498.18	-1.3319	998.198	-1.3309	1498.8	-1.3329	1998.77	-1.3329	2498.57	-1.3379	2998.52	-1.5689	3498.33	-1.6119	3998.31
-1.3306	-1.4469	-1.3306	498.169	-1.3316	998.196	-1.3306	1498.79	-1.3326	1998.76	-1.3326	2498.58	-1.3376	2998.51	-1.5686	3498.31	-1.6116	3998.31
-1.3304	-1.4427	-1.3304	498.161	-1.3314	998.194	-1.3304	1498.79	-1.3324	1998.76	-1.3324	2498.58	-1.3374	2998.5	-1.5684	3498.29	-1.6114	3998.31
-1.3302	-1.4465	-1.3302	498.154	-1.3312	998.184	-1.3302	1498.79	-1.3322	1998.75	-1.3322	2498.58	-1.3372	2998.5	-1.5682	3498.27	-1.6112	3998.31
-1.3299	-1.4486	-1.3299	498.152	-1.3309	998.195	-1.3299	1498.79	-1.3319	1998.74	-1.3319	2498.56	-1.3369	2998.48	-1.5679	3498.27	-1.6109	3998.32
-1.3297	-1.4485	-1.3297	498.152	-1.3307	998.206	-1.3297	1498.77	-1.3317	1998.72	-1.3317	2498.55	-1.3367	2998.46	-1.5677	3498.28	-1.6107	3998.32
-1.3294	-1.444	-1.3294	498.149	-1.3304	998.19	-1.3294	1498.77	-1.3314	1998.72	-1.3314	2498.56	-1.3364	2998.46	-1.5674	3498.28	-1.6104	3998.32
-1.3292	-1.4371	-1.3292	498.148	-1.3302	998.187	-1.3292	1498.77	-1.3312	1998.72	-1.3312	2498.57	-1.3362	2998.46	-1.5672	3498.27	-1.6102	3998.31
-1.3289	-1.4458	-1.3289	498.145	-1.3299	998.192	-1.3289	1498.77	-1.3309	1998.73	-1.3309	2498.56	-1.3359	2998.44	-1.5669	3498.27	-1.6099	3998.3
-1.3287	-1.4583	-1.3287	498.156	-1.3297	998.193	-1.3287	1498.76	-1.3307	1998.74	-1.3307	2498.55	-1.3357	2998.43	-1.5667	3498.28	-1.6097	3998.29
-1.3284	-1.45	-1.3284	498.146	-1.3294	998.197	-1.3284	1498.75	-1.3304	1998.74	-1.3304	2498.54	-1.3354	2998.42	-1.5664	3498.28	-1.6094	3998.3
-1.3282	-1.4402	-1.3282	498.146	-1.3292	998.19	-1.3282	1498.74	-1.3302	1998.74	-1.3302	2498.54	-1.3352	2998.42	-1.5662	3498.27	-1.6092	3998.3
-1.328	-1.4606	-1.328	498.153	-1.329	998.175	-1.328	1498.74	-1.33	1998.74	-1.33	2498.56	-1.335	2998.43	-1.566	3498.26	-1.609	3998.29
-1.3277	-1.4714	-1.3277	498.141	-1.3287	998.175	-1.3277	1498.74	-1.3297	1998.74	-1.3297	2498.56	-1.3347	2998.44	-1.5657	3498.26	-1.6087	3998.29
-1.3275	-1.4696	-1.3275	498.131	-1.3285	998.182	-1.3275	1498.75	-1.3295	1998.74	-1.3295	2498.55	-1.3345	2998.45	-1.5655	3498.25	-1.6085	3998.3
-1.3272	-1.4692	-1.3272	498.111	-1.3282	998.184	-1.3272	1498.75	-1.3292	1998.73	-1.3292	2498.56	-1.3342	2998.46	-1.5652	3498.27	-1.6082	3998.32
-1.327	-1.47	-1.327	498.092	-1.328	998.181	-1.327	1498.77	-1.329	1998.71	-1.329	2498.56	-1.334	2998.46	-1.565	3498.26	-1.608	3998.32
-1.3267	-1.4735	-1.3267	498.106	-1.3277	998.165	-1.3267	1498.77	-1.3287	1998.69	-1.3287	2498.55	-1.3337	2998.46	-1.5647	3498.24	-1.6077	3998.32
-1.3265	-1.4556	-1.3265	498.126	-1.3275	998.164	-1.3265	1498.77	-1.3285	1998.68	-1.3285	2498.55	-1.3335	2998.45	-1.5645	3498.24	-1.6075	3998.32
-1.3262	-1.4469	-1.3262	498.115	-1.3272	998.174	-1.3262	1498.77	-1.3282	1998.69	-1.3282	2498.55	-1.3332	2998.46	-1.5642	3498.25	-1.6072	3998.29
-1.326	-1.457	-1.326	498.097	-1.327	998.18	-1.326	1498.76	-1.328	1998.69	-1.328	2498.54	-1.333	2998.45	-1.564	3498.26	-1.607	3998.27
-1.3258	-1.4709	-1.3258	498.09	-1.3268	998.168	-1.3258	1498.74	-1.3278	1998.68	-1.3278	2498.52	-1.3328	2998.44	-1.5638	3498.26	-1.6068	3998.28
-1.3255	-1.4641	-1.3255	498.089	-1.3265	998.163	-1.3255	1498.75	-1.3275	1998.67	-1.3275	2498.52	-1.3325	2998.43	-1.5635	3498.26	-1.6065	3998.27
-1.3253	-1.4722	-1.3253	498.092	-1.3263	998.159	-1.3253	1498.75	-1.3273	1998.67	-1.3273	2498.51	-1.3323	2998.43	-1.5633	3498.25	-1.6063	3998.28
-1.325	-1.4916	-1.325	498.088	-1.326	998.141	-1.325	1498.75	-1.327	1998.68	-1.327	2498.51	-1.332	2998.42	-1.563	3498.24	-1.606	3998.29
-1.3248	-1.494	-1.3248	498.084	-1.3258	998.149	-1.3248	1498.76	-1.3268	1998.68	-1.3268	2498.5	-1.3318	2998.42	-1.5628	3498.23	-1.6058	3998.29
-1.3245	-1.4932	-1.3245	498.08	-1.3255	998.158	-1.3245	1498.75	-1.3265	1998.68	-1.3265	2498.51	-1.3315	2998.42	-1.5625	3498.23	-1.6055	3998.29
-1.3243	-1.4873	-1.3243	498.084	-1.3253	998.165	-1.3243	1498.74	-1.3263	1998.69	-1.3263	2498.5	-1.3313	2998.41	-1.5623	3498.23	-1.6053	3998.3
-1.324	-1.4894	-1.324	498.097	-1.325	998.172	-1.324	1498.75	-1.326	1998.7	-1.326	2498.5	-1.331	2998.42	-1.562	3498.23	-1.605	3998.29
-1.3238	-1.483	-1.3238	498.099	-1.3248	998.167	-1.3238	1498.75	-1.3258	1998.68	-1.3258	2498.5	-1.3308	2998.44	-1.5618	3498.24	-1.6048	3998.27
-1.3236	-1.484	-1.3236	498.091	-1.3246	998.162	-1.3236	1498.74	-1.3256	1998.67	-1.3256	2498.49	-1.3306	2998.45	-1.5616	3498.24	-1.6046	3998.24
-1.3233	-1.4957	-1.3233	498.087	-1.3243	998.136	-1.3233	1498.73	-1.3253	1998.68	-1.3253	2498.49	-1.3303	2998.45	-1.5613	3498.23	-1.6043	3998.25
-1.3231	-1.4912	-1.3231	498.081	-1.3241	998.109	-1.3231	1498.73	-1.3251	1998.67	-1.3251	2498.48	-1.3301	2998.43	-1.5611	3498.23	-1.6041	3998.25
-1.3228	-1.4925	-1.3228	498.062	-1.3238	998.107	-1.3228	1498.73	-1.3248	1998.66	-1.3248	2498.5	-1.3298	2998.42	-1.5608	3498.22	-1.6038	3998.24
-1.3226	-1.5023	-1.3226	498.063	-1.3236	998.115	-1.3226	1498.72	-1.3246	1998.64	-1.3246	2498.51	-1.3296	2998.42	-1.5606	3498.21	-1.6036	3998.25
-1.3223	-1.5115	-1.3223	498.065	-1.3233	998.121	-1.3223	1498.71	-1.3243	1998.65	-1.3243	2498.5	-1.3293	2998.43	-1.5603	3498.21	-1.6033	3998.25
-1.3221	-1.5122	-1.3221	498.055	-1.3231	998.118	-1.3221	1498.71	-1.3241	1998.64	-1.3241	2498.5	-1.3291	2998.44	-1.5601	3498.22	-1.6031	3998.25
-1.3218	-1.5105	-1.3218	498.044	-1.3228	998.106	-1.3218	1498.73	-1.3238	1998.63	-1.3238	2498.51	-1.3288	2998.43	-1.5598	3498.19	-1.6028	3998.24
-1.3216	-1.5089	-1.3216	498.048	-1.3226	998.092	-1.3216	1498.73	-1.3236	1998.64	-1.3236	2498.52	-1.3286	2998.42	-1.5596	3498.18	-1.6026	3998.24
-1.3214	-1.5146	-1.3214	498.059	-1.3224	998.091	-1.3214	1498.72	-1.3234	1998.64	-1.3234	2498.51	-1.3284	2998.41	-1.5594	3498.19	-1.6024	3998.23
-1.3211	-1.5239	-1.3211	498.058	-1.3221	998.093	-1.3211	1498.71	-1.3231	1998.63	-1.3231	2498.5	-1.3281	2998.41	-1.5591	3498.2	-1.6021	3998.21
-1.3209	-1.5309	-1.3209	498.058	-1.3219	998.109	-1.3209	1498.72	-1.3229	1998.62	-1.3229	2498.5	-1.3279	2998.41	-1.5589	3498.2	-1.6019	3998.21
-1.3206	-1.5335	-1.3206	498.054	-1.3216	998.13	-1.3206	1498.71	-1.3226	1998.63	-1.3226	2498.49	-1.3276	2998.41	-1.5586	3498.2	-1.6016	3998.22
-1.3204	-1.5359	-1.3204	498.035	-1.3214	998.13	-1.3204	1498.72	-1.3224	1998.63	-1.3224	2498.48	-1.3274	2998.4	-1.5584	3498.18	-1.6014	3998.22
-1.3201	-1.5283	-1.3201	498.025	-1.3211	998.118	-1.3201	1498.7	-1.3221	1998.63	-1.3221	2498.48	-1.3271	2998.38	-1.5581	3498.17	-1.6011	3998.21
-1.3199	-1.5301	-1.3199	498.037	-1.3209	998.097	-1.3199	1498.69	-1.3219	1998.65	-1.3219	2498.47	-1.3269	2998.37	-1.5579	3498.17	-1.6009	3998.2
-1.3196	-1.5399	-1.3196	498.046	-1.3206	998.105	-1.3196	1498.69	-1.3216	1998.66	-1.3216	2498.46	-1.3266	2998.38	-1.5576	3498.18	-1.6006	3998.21
-1.3194	-1.5462	-1.3194	498.049	-1.3204	998.107	-1.3194	1498.69	-1.3214	1998.66	-1.3214	2498.47	-1.3264	2998.38	-1.5574	3498.2	-1.6004	3998.2
-1.3192	-1.5506	-1.3192	498.05	-1.3202	998.103	-1.3192	1498.67	-1.3212	1998.66	-1.3212	2498.48	-1.3262	2998.39	-1.5572	3498.2	-1.6002	3998.2
-1.3189	-1.5483	-1.3189	498.056	-1.3199	998.081	-1.3189	1498.68	-1.3209	1998.65	-1.3209	2498.48	-1.3259	2998.39	-1.5569	3498.19	-1.5999	3998.2
-1.3187	-1.5403	-1.3187	498.058	-1.3197	998.078	-1.3187	1498.68	-1.3207	1998.65	-1.3207	2498.49	-1.3257	2998.39	-1.5567	3498.18	-1.5997	3998.2
-1.3184	-1.537	-1.3184	498.056	-1.3194	998.083	-1.3184	1498.69	-1.3204	1998.63	-1.3204	2498.47	-1.3254	2998.38	-1.5564	3498.18	-1.5994	3998.19
-1.3182	-1.5349	-1.3182	498.047	-1.3192	998.084	-1.3182	1498.7	-1.3202	1998.62	-1.3202	2498.47	-1.3252	2998.37	-1.5562	3498.16	-1.5992	3998.19
-1.3179	-1.5283	-1.3179	498.037	-1.3189	998.094	-1.3179	1498.7	-1.3199	1998.62	-1.3199	2498.46	-1.3249	2998.36	-1.5559	3498.15	-1.5989	3998.2
-1.3177	-1.536	-1.3177	498.024	-1.3187	998.075	-1.3177	1498.68	-1.3197	1998.63	-1.3197	2498.46	-1.3247	2998.37	-1.5557	3498.15	-1.5987	3998.2
-1.3174	-1.5428	-1.3174	498.015	-1.3184	998.061	-1.3174	1498.67	-1.3194	1998.64	-1.3194	2498.45	-1.3244	2998.38	-1.5554	3498.16	-1.5984	3998.19
-1.3172	-1.5425	-1.3172	498.031	-1.3182	998.067	-1.3172	1498.66	-1.3192	1998.65	-1.3192	2498.46	-1.3242	2998.38	-1.5552	3498.17	-1.5982	3998.19
-1.317	-1.5461	-1.317	498.027	-1.318	998.074	-1.317	1498.66	-1.319	1998.66	-1.319	2498.47	-1.324	2998.36	-1.555	3498.17	-1.598	3998.2
-1.3167	-1.5505	-1.3167	498.003	-1.3177	998.072	-1.3167	1498.67	-1.3187	1998.66	-1.3187	2498.48	-1.3237	2998.34	-1.5547	3498.15	-1.5977	3998.21
-1.3165	-1.5551	-1.3165	497.983	-1.3175	998.073	-1.3165	1498.68	-1.3185	1998.63	-1.3185	2498.48	-1.3235	2998.35	-1.5545	3498.14	-1.5975	3998.2
-1.3162	-1.5515	-1.3162	497.982	-1.3172	998.077	-1.3162	1498.68	-1.3182	1998.62	-1.3182	2498.47	-1.3232	2998.37	-1.5542	3498.14	-1.5972	3998.19
-1.316	-1.5666	-1.316	497.993	-1.317	998.069	-1.316	1498.69	-1.318	1998.62	-1.318	2498.47	-1.323	2998.37	-1.554	3498.15	-1.597	3998.18
-1.3157	-1.5671	-1.3157	498	-1.3167	998.048	-1.3157	1498.68	-1.3177	1998.62	-1.3177	2498.47	-1.3227	2998.36	-1.5537	3498.14	-1.5967	3998.19
-1.3155	-1.5555	-1.3155	498.01	-1.3165	998.029	-1.3155	1498.66	-1.3175	1998.62	-1.3175	2498.47	-1.3225	2998.35	-1.5535	3498.14	-1.5965	3998.2
-1.3152	-1.5522	-1.3152	498.006	-1.3162	998.034	-1.3152	1498.64	-1.3172	1998.63	-1.3172	2498.47	-1.3222	2998.35	-1.5532	3498.14	-1.5962	3998.2
-1.315	-1.5494	-1.315	497.995	-1.316	998.04	-1.315	1498.64	-1.317	1998.63	-1.317	2498.46	-1.322	2998.35	-1.553	3498.14	-1.596	3998.19
-1.3148	-1.5413	-1.3148	497.995	-1.3158	998.034	-1.3148	1498.65	-1.3168	1998.63	-1.3168	2498.46	-1.3218	2998.35	-1.5528	3498.13	-1.5958	3998.18
-1.3145	-1.5502	-1.3145	497.996	-1.3155	998.037	-1.3145	1498.67	-1.3165	1998.63	-1.3165	2498.45	-1.3215	2998.35	-1.5525	3498.11	-1.5955	3998.17
-1.3143	-1.5531	-1.3143	497.989	-1.3153	998.041	-1.3143	1498.67	-1.3163	1998.63	-1.3163	2498.44	-1.3213	2998.36	-1.5523	3498.1	-1.5953	3998.18
-1.314	-1.5591	-1.314	497.996	-1.315	998.044	-1.314	1498.68	-1.316	1998.62	-1.316	2498.44	-1.321	2998.34	-1.552	3498.1	-1.595	3998.18
-1.3138	-1.569	-1.3138	498.003	-1.3148	998.036	-1.3138	1498.67	-1.3158	1998.62	-1.3158	2498.42	-1.3208	2998.35	-1.5518	3498.1	-1.5948	3998.18
-1.3135	-1.5816	-1.3135	498.01	-1.3145	998.039	-1.3135	1498.67	-1.3155	1998.61	-1.3155	2498.41	-1.3205	2998.37	-1.5515	3498.09	-1.5945	3998.18
-1.3133	-1.5836	-1.3133	498.001	-1.3143	998.034	-1.3133	1498.68	-1.3153	1998.62	-1.3153	2498.42	-1.3203	2998.37	-1.5513	3498.09	-1.5943	3998.18
-1.313	-1.5811	-1.313	497.978	-1.314	998.034	-1.313	1498.68	-1.315	1998.62	-1.315	2498.43	-1.32	2998.36	-1.551	3498.1	-1.594	3998.17
-1.3128	-1.5815	-1.3128	497.972	-1.3138	998.035	-1.3128	1498.67	-1.3148	1998.62	-1.3148	2498.43	-1.3198	2998.33	-1.5508	3498.08	-1.5938	3998.17
-1.3126	-1.5737	-1.3126	497.983	-1.3136	998.038	-1.3126	1498.66	-1.3146	1998.62	-1.3146	2498.42	-1.3196	2998.32	-1.5506	3498.09	-1.5936	3998.19
-1.3123	-1.5793	-1.3123	497.983	-1.3133	998.016	-1.3123	1498.66	-1.3143	1998.61	-1.3143	2498.43	-1.3193	2998.3	-1.5503	3498.11	-1.5933	3998.18
-1.3121	-1.5873	-1.3121	497.977	-1.3131	998.004	-1.3121	1498.67	-1.3141	1998.6	-1.3141	2498.43	-1.3191	2998.29	-1.5501	3498.13	-1.5931	3998.17
-1.3118	-1.5871	-1.3118	497.961	-1.3128	997.997	-1.3118	1498.66	-1.3138	1998.59	-1.3138	2498.42	-1.3188	2998.29	-1.5498	3498.13	-1.5928	3998.17
-1.3116	-1.5903	-1.3116	497.951	-1.3126	997.998	-1.3116	1498.66	-1.3136	1998.59	-1.3136	2498.41	-1.3186	2998.3	-1.5496	3498.12	-1.5926	3998.15
-1.3113	-1.5946	-1.3113	497.956	-1.3123	997.996	-1.3113	1498.65	-1.3133	1998.59	-1.3133	2498.42	-1.3183	2998.29	-1.5493	3498.11	-1.5923	3998.14
-1.3111	-1.5817	-1.3111	497.953	-1.3121	998.007	-1.3111	1498.63	-1.3131	1998.57	-1.3131	2498.42	-1.3181	2998.3	-1.5491	3498.1	-1.5921	3998.14
-1.3108	-1.5806	-1.3108	497.94	-1.3118	998.019	-1.3108	1498.63	-1.3128	1998.55	-1.3128	2498.42	-1.3178	2998.3	-1.5488	3498.08	-1.5918	3998.13
-1.3106	-1.5959	-1.3106	497.931	-1.3116	997.999	-1.3106	1498.65	-1.3126	1998.55	-1.3126	2498.42	-1.3176	2998.33	-1.5486	3498.06	-1.5916	3998.12
-1.3104	-1.6133	-1.3104	497.937	-1.3114	997.994	-1.3104	1498.65	-1.3124	1998.53	-1.3124	2498.42	-1.3174	2998.34	-1.5484	3498.06	-1.5914	3998.1
-1.3101	-1.6293	-1.3101	497.94	-1.3111	997.996	-1.3101	1498.65	-1.3121	1998.54	-1.3121	2498.42	-1.3171	2998.33	-1.5481	3498.06	-1.5911	3998.1
-1.3099	-1.6266	-1.3099	497.949	-1.3109	997.993	-1.3099	1498.65	-1.3119	1998.56	-1.3119	2498.41	-1.3169	2998.31	-1.5479	3498.06	-1.5909	3998.12
-1.3096	-1.6115	-1.3096	497.943	-1.3106	997.995	-1.3096	1498.66	-1.3116	1998.57	-1.3116	2498.41	-1.3166	2998.31	-1.5476	3498.07	-1.5906	3998.11
-1.3094	-1.6091	-1.3094	497.93	-1.3104	998.003	-1.3094	1498.68	-1.3114	1998.57	-1.3114	2498.41	-1.3164	2998.31	-1.5474	3498.06	-1.5904	3998.11
-1.3091	-1.6108	-1.3091	497.924	-1.3101	997.994	-1.3091	1498.69	-1.3111	1998.57	-1.3111	2498.41	-1.3161	2998.3	-1.5471	3498.05	-1.5901	3998.12
-1.3089	-1.6081	-1.3089	497.921	-1.3099	997.981	-1.3089	1498.68	-1.3109	1998.56	-1.3109	2498.4	-1.3159	2998.28	-1.5469	3498.05	-1.5899	3998.11
-1.3086	-1.6254	-1.3086	497.928	-1.3096	997.966	-1.3086	1498.67	-1.3106	1998.57	-1.3106	2498.39	-1.3156	2998.29	-1.5466	3498.07	-1.5896	3998.12
-1.3084	-1.6302	-1.3084	497.928	-1.3094	997.975	-1.3084	1498.66	-1.3104	1998.56	-1.3104	2498.38	-1.3154	2998.29	-1.5464	3498.08	-1.5894	3998.12
-1.3082	-1.6332	-1.3082	497.924	-1.3092	997.984	-1.3082	1498.65	-1.3102	1998.56	-1.3102	2498.37	-1.3152	2998.28	-1.5462	3498.06	-1.5892	3998.11
-1.3079	-1.6412	-1.3079	497.925	-1.3089	997.992	-1.3079	1498.64	-1.3099	1998.56	-1.3099	2498.39	-1.3149	2998.27	-1.5459	3498.06	-1.5889	3998.11
-1.3077	-1.6413	-1.3077	497.935	-1.3087	997.999	-1.3077	1498.63	-1.3097	1998.55	-1.3097	2498.4	-1.3147	2998.27	-1.5457	3498.08	-1.5887	3998.1
-1.3074	-1.6453	-1.3074	497.939	-1.3084	998.005	-1.3074	1498.64	-1.3094	1998.55	-1.3094	2498.39	-1.3144	2998.28	-1.5454	3498.07	-1.5884	3998.1
-1.3072	-1.6412	-1.3072	497.921	-1.3082	997.993	-1.3072	1498.65	-1.3092	1998.55	-1.3092	2498.38	-1.3142	2998.29	-1.5452	3498.05	-1.5882	3998.1
-1.3069	-1.6404	-1.3069	497.917	-1.3079	997.986	-1.3069	1498.65	-1.3089	1998.54	-1.3089	2498.37	-1.3139	2998.29	-1.5449	3498.05	-1.5879	3998.1
-1.3067	-1.6324	-1.3067	497.918	-1.3077	997.986	-1.3067	1498.64	-1.3087	1998.56	-1.3087	2498.37	-1.3137	2998.3	-1.5447	3498.05	-1.5877	3998.08
-1.3064	-1.6342	-1.3064	497.916	-1.3074	997.998	-1.3064	1498.63	-1.3084	1998.56	-1.3084	2498.39	-1.3134	2998.3	-1.5444	3498.05	-1.5874	3998.09
-1.3062	-1.6349	-1.3062	497.913	-1.3072	997.991	-1.3062	1498.61	-1.3082	1998.55	-1.3082	2498.38	-1.3132	2998.29	-1.5442	3498.06	-1.5872	3998.1
-1.306	-1.6366	-1.306	497.913	-1.307	997.99	-1.306	1498.6	-1.308	1998.55	-1.308	2498.38	-1.313	2998.29	-1.544	3498.07	-1.587	3998.09
-1.3057	-1.6511	-1.3057	497.905	-1.3067	997.991	-1.3057	1498.61	-1.3077	1998.56	-1.3077	2498.38	-1.3127	2998.29	-1.5437	3498.06	-1.5867	3998.08
-1.3055	-1.6539	-1.3055	497.902	-1.3065	997.984	-1.3055	1498.63	-1.3075	1998.56	-1.3075	2498.38	-1.3125	2998.28	-1.5435	3498.06	-1.5865	3998.07
-1.3052	-1.65	-1.3052	497.902	-1.3062	997.962	-1.3052	1498.63	-1.3072	1998.55	-1.3072	2498.37	-1.3122	2998.28	-1.5432	3498.06	-1.5862	3998.07
-1.305	-1.6395	-1.305	497.903	-1.306	997.947	-1.305	1498.61	-1.307	1998.54	-1.307	2498.37	-1.312	2998.28	-1.543	3498.04	-1.586	3998.08
-1.3047	-1.6403	-1.3047	497.9	-1.3057	997.937	-1.3047	1498.61	-1.3067	1998.54	-1.3067	2498.36	-1.3117	2998.27	-1.5427	3498.02	-1.5857	3998.08
-1.3045	-1.6513	-1.3045	497.887	-1.3055	997.943	-1.3045	1498.6	-1.3065	1998.53	-1.3065	2498.36	-1.3115	2998.26	-1.5425	3498.03	-1.5855	3998.06
-1.3042	-1.6579	-1.3042	497.892	-1.3052	997.956	-1.3042	1498.59	-1.3062	1998.53	-1.3062	2498.36	-1.3112	2998.26	-1.5422	3498.03	-1.5852	3998.06
-1.304	-1.6488	-1.304	497.905	-1.305	997.956	-1.304	1498.59	-1.306	1998.53	-1.306	2498.37	-1.311	2998.25	-1.542	3498.02	-1.585	3998.08
-1.3038	-1.641	-1.3038	497.898	-1.3048	997.947	-1.3038	1498.6	-1.3058	1998.52	-1.3058	2498.37	-1.3108	2998.25	-1.5418	3498.01	-1.5848	3998.07
-1.3035	-1.6511	-1.3035	497.889	-1.3045	997.957	-1.3035	1498.61	-1.3055	1998.49	-1.3055	2498.37	-1.3105	2998.24	-1.5415	3498.01	-1.5845	3998.07
-1.3033	-1.6577	-1.3033	497.884	-1.3043	997.963	-1.3033	1498.61	-1.3053	1998.49	-1.3053	2498.36	-1.3103	2998.24	-1.5413	3498.03	-1.5843	3998.07
-1.303	-1.6496	-1.303	497.881	-1.304	997.963	-1.303	1498.61	-1.305	1998.5	-1.305	2498.36	-1.31	2998.24	-1.541	3498.04	-1.584	3998.06
-1.3028	-1.6477	-1.3028	497.893	-1.3038	997.954	-1.3028	1498.59	-1.3048	1998.51	-1.3048	2498.35	-1.3098	2998.24	-1.5408	3498.03	-1.5838	3998.05
-1.3025	-1.6651	-1.3025	497.893	-1.3035	997.935	-1.3025	1498.59	-1.3045	1998.52	-1.3045	2498.35	-1.3095	2998.24	-1.5405	3498.02	-1.5835	3998.04
-1.3023	-1.6696	-1.3023	497.88	-1.3033	997.924	-1.3023	1498.59	-1.3043	1998.51	-1.3043	2498.34	-1.3093	2998.23	-1.5403	3498.01	-1.5833	3998.05
-1.302	-1.6677	-1.302	497.854	-1.303	997.921	-1.302	1498.6	-1.304	1998.5	-1.304	2498.32	-1.309	2998.23	-1.54	3498.01	-1.583	3998.05
-1.3018	-1.6763	-1.3018	497.846	-1.3028	997.918	-1.3018	1498.61	-1.3038	1998.5	-1.3038	2498.33	-1.3088	2998.23	-1.5398	3498	-1.5828	3998.04
-1.3016	-1.6932	-1.3016	497.84	-1.3026	997.904	-1.3016	1498.59	-1.3036	1998.5	-1.3036	2498.33	-1.3086	2998.22	-1.5396	3497.99	-1.5826	3998.03
-1.3013	-1.6829	-1.3013	497.844	-1.3023	997.907	-1.3013	1498.58	-1.3033	1998.5	-1.3033	2498.33	-1.3083	2998.22	-1.5393	3497.99	-1.5823	3998.04
-1.3011	-1.6655	-1.3011	497.858	-1.3021	997.92	-1.3011	1498.57	-1.3031	1998.51	-1.3031	2498.33	-1.3081	2998.24	-1.5391	3497.99	-1.5821	3998.04
-1.3008	-1.6733	-1.3008	497.858	-1.3018	997.928	-1.3008	1498.56	-1.3028	1998.53	-1.3028	2498.33	-1.3078	2998.26	-1.5388	3497.99	-1.5818	3998.04
-1.3006	-1.6793	-1.3006	497.838	-1.3016	997.922	-1.3006	1498.56	-1.3026	1998.52	-1.3026	2498.33	-1.3076	2998.25	-1.5386	3497.99	-1.5816	3998.06
-1.3003	-1.6827	-1.3003	497.829	-1.3013	997.907	-1.3003	1498.57	-1.3023	1998.51	-1.3023	2498.33	-1.3073	2998.24	-1.5383	3497.99	-1.5813	3998.06
-1.3001	-1.6786	-1.3001	497.828	-1.3011	997.9	-1.3001	1498.57	-1.3021	1998.5	-1.3021	2498.33	-1.3071	2998.23	-1.5381	3497.97	-1.5811	3998.06
-1.2998	-1.683	-1.2998	497.827	-1.3008	997.907	-1.2998	1498.55	-1.3018	1998.52	-1.3018	2498.32	-1.3068	2998.23	-1.5378	3497.97	-1.5808	3998.05
-1.2996	-1.6952	-1.2996	497.818	-1.3006	997.926	-1.2996	1498.55	-1.3016	1998.51	-1.3016	2498.3	-1.3066	2998.24	-1.5376	3497.99	-1.5806	3998.05
-1.2994	-1.6951	-1.2994	497.814	-1.3004	997.925	-1.2994	1498.57	-1.3014	1998.49	-1.3014	2498.29	-1.3064	2998.23	-1.5374	3497.99	-1.5804	3998.05
-1.2991	-1.7116	-1.2991	497.828	-1.3001	997.926	-1.2991	1498.57	-1.3011	1998.5	-1.3011	2498.29	-1.3061	2998.22	-1.5371	3498	-1.5801	3998.04
-1.2989	-1.7262	-1.2989	497.824	-1.2999	997.934	-1.2989	1498.55	-1.3009	1998.5	-1.3009	2498.3	-1.3059	2998.22	-1.5369	3498.01	-1.5799	3998.02
-1.2986	-1.7173	-1.2986	497.827	-1.2996	997.927	-1.2986	1498.55	-1.3006	1998.49	-1.3006	2498.3	-1.3056	2998.21	-1.5366	3498	-1.5796	3998.01
-1.2984	-1.707	-1.2984	497.836	-1.2994	997.918	-1.2984	1498.55	-1.3004	1998.48	-1.3004	2498.3	-1.3054	2998.21	-1.5364	3497.99	-1.5794	3998.02
-1.2981	-1.6988	-1.2981	497.837	-1.2991	997.917	-1.2981	1498.55	-1.3001	1998.47	-1.3001	2498.29	-1.3051	2998.21	-1.5361	3497.98	-1.5791	3998.01
-1.2979	-1.7152	-1.2979	497.833	-1.2989	997.896	-1.2979	1498.56	-1.2999	1998.48	-1.2999	2498.26	-1.3049	2998.23	-1.5359	3497.99	-1.5789	3998.01
-1.2976	-1.7288	-1.2976	497.827	-1.2986	997.888	-1.2976	1498.57	-1.2996	1998.49	-1.2996	2498.27	-1.3046	2998.22	-1.5356	3498.01	-1.5786	3998
-1.2974	-1.7222	-1.2974	497.822	-1.2984	997.885	-1.2974	1498.57	-1.2994	1998.48	-1.2994	2498.3	-1.3044	2998.2	-1.5354	3498	-1.5784	3998.01
-1.2972	-1.7206	-1.2972	497.808	-1.2982	997.884	-1.2972	1498.56	-1.2992	1998.47	-1.2992	2498.3	-1.3042	2998.21	-1.5352	3497.98	-1.5782	3998.01
-1.2969	-1.722	-1.2969	497.79	-1.2979	997.876	-1.2969	1498.54	-1.2989	1998.46	-1.2989	2498.3	-1.3039	2998.19	-1.5349	3497.98	-1.5779	3997.99
-1.2967	-1.7157	-1.2967	497.781	-1.2977	997.87	-1.2967	1498.55	-1.2987	1998.46	-1.2987	2498.29	-1.3037	2998.19	-1.5347	3497.98	-1.5777	3997.99
-1.2964	-1.7085	-1.2964	497.792	-1.2974	997.868	-1.2964	1498.55	-1.2984	1998.48	-1.2984	2498.29	-1.3034	2998.2	-1.5344	3497.97	-1.5774	3997.99
-1.2962	-1.7132	-1.2962	497.804	-1.2972	997.864	-1.2962	1498.57	-1.2982	1998.47	-1.2982	2498.29	-1.3032	2998.21	-1.5342	3497.95	-1.5772	3997.99
-1.2959	-1.7102	-1.2959	497.807	-1.2969	997.861	-1.2959	1498.58	-1.2979	1998.47	-1.2979	2498.28	-1.3029	2998.21	-1.5339	3497.96	-1.5769	3998
-1.2957	-1.6982	-1.2957	497.795	-1.2967	997.865	-1.2957	1498.56	-1.2977	1998.46	-1.2977	2498.28	-1.3027	2998.2	-1.5337	3497.96	-1.5767	3997.99
-1.2954	-1.6982	-1.2954	497.779	-1.2964	997.861	-1.2954	1498.54	-1.2974	1998.46	-1.2974	2498.27	-1.3024	2998.18	-1.5334	3497.96	-1.5764	3997.98
-1.2952	-1.7137	-1.2952	497.784	-1.2962	997.849	-1.2952	1498.53	-1.2972	1998.47	-1.2972	2498.27	-1.3022	2998.17	-1.5332	3497.96	-1.5762	3997.97
-1.295	-1.7322	-1.295	497.782	-1.296	997.85	-1.295	1498.54	-1.297	1998.49	-1.297	2498.29	-1.302	2998.17	-1.533	3497.98	-1.576	3997.97
-1.2947	-1.7434	-1.2947	497.782	-1.2957	997.851	-1.2947	1498.54	-1.2967	1998.49	-1.2967	2498.3	-1.3017	2998.17	-1.5327	3497.98	-1.5757	3997.98
-1.2945	-1.755	-1.2945	497.774	-1.2955	997.85	-1.2945	1498.54	-1.2965	1998.49	-1.2965	2498.29	-1.3015	2998.16	-1.5325	3497.99	-1.5755	3997.99
-1.2942	-1.7613	-1.2942	497.783	-1.2952	997.849	-1.2942	1498.54	-1.2962	1998.47	-1.2962	2498.28	-1.3012	2998.15	-1.5322	3497.98	-1.5752	3997.98
-1.294	-1.7526	-1.294	497.806	-1.295	997.846	-1.294	1498.56	-1.296	1998.47	-1.296	2498.28	-1.301	2998.15	-1.532	3497.97	-1.575	3997.97
-1.2937	-1.75	-1.2937	497.81	-1.2947	997.843	-1.2937	1498.56	-1.2957	1998.47	-1.2957	2498.27	-1.3007	2998.15	-1.5317	3497.96	-1.5747	3997.96
-1.2935	-1.7453	-1.2935	497.807	-1.2945	997.841	-1.2935	1498.55	-1.2955	1998.47	-1.2955	2498.27	-1.3005	2998.15	-1.5315	3497.94	-1.5745	3997.97
-1.2932	-1.7428	-1.2932	497.81	-1.2942	997.831	-1.2932	1498.54	-1.2952	1998.49	-1.2952	2498.28	-1.3002	2998.14	-1.5312	3497.94	-1.5742	3997.98
-1.293	-1.7513	-1.293	497.796	-1.294	997.829	-1.293	1498.54	-1.295	1998.49	-1.295	2498.29	-1.3	2998.14	-1.531	3497.94	-1.574	3997.97
-1.2928	-1.7597	-1.2928	497.773	-1.2938	997.843	-1.2928	1498.55	-1.2948	1998.48	-1.2948	2498.29	-1.2998	2998.14	-1.5308	3497.94	-1.5738	3997.95
-1.2925	-1.7596	-1.2925	497.769	-1.2935	997.838	-1.2925	1498.55	-1.2945	1998.47	-1.2945	2498.3	-1.2995	2998.15	-1.5305	3497.94	-1.5735	3997.94
-1.2923	-1.7482	-1.2923	497.778	-1.2933	997.827	-1.2923	1498.54	-1.2943	1998.46	-1.2943	2498.31	-1.2993	2998.16	-1.5303	3497.95	-1.5733	3997.95
-1.292	-1.7568	-1.292	497.779	-1.293	997.807	-1.292	1498.54	-1.294	1998.46	-1.294	2498.29	-1.299	2998.16	-1.53	3497.94	-1.573	3997.98
-1.2918	-1.7664	-1.2918	497.784	-1.2928	997.799	-1.2918	1498.53	-1.2938	1998.47	-1.2938	2498.27	-1.2988	2998.15	-1.5298	3497.93	-1.5728	3997.99
-1.2915	-1.7504	-1.2915	497.784	-1.2925	997.816	-1.2915	1498.53	-1.2935	1998.46	-1.2935	2498.29	-1.2985	2998.16	-1.5295	3497.92	-1.5725	3997.99
-1.2913	-1.7508	-1.2913	497.778	-1.2923	997.831	-1.2913	1498.54	-1.2933	1998.45	-1.2933	2498.28	-1.2983	2998.17	-1.5293	3497.92	-1.5723	3997.98
-1.291	-1.7446	-1.291	497.774	-1.292	997.832	-1.291	1498.54	-1.293	1998.45	-1.293	2498.26	-1.298	2998.18	-1.529	3497.92	-1.572	3997.98
-1.2908	-1.7526	-1.2908	497.772	-1.2918	997.841	-1.2908	1498.53	-1.2928	1998.44	-1.2928	2498.26	-1.2978	2998.17	-1.5288	3497.93	-1.5718	3997.97
-1.2906	-1.7542	-1.2906	497.76	-1.2916	997.85	-1.2906	1498.52	-1.2926	1998.44	-1.2926	2498.26	-1.2976	2998.16	-1.5286	3497.93	-1.5716	3997.95
-1.2903	-1.7609	-1.2903	497.746	-1.2913	997.851	-1.2903	1498.52	-1.2923	1998.42	-1.2923	2498.23	-1.2973	2998.15	-1.5283	3497.93	-1.5713	3997.96
-1.2901	-1.78	-1.2901	497.748	-1.2911	997.847	-1.2901	1498.51	-1.2921	1998.41	-1.2921	2498.24	-1.2971	2998.15	-1.5281	3497.92	-1.5711	3997.97
-1.2898	-1.7878	-1.2898	497.749	-1.2908	997.829	-1.2898	1498.5	-1.2918	1998.43	-1.2918	2498.25	-1.2968	2998.16	-1.5278	3497.93	-1.5708	3997.97
-1.2896	-1.7876	-1.2896	497.75	-1.2906	997.824	-1.2896	1498.5	-1.2916	1998.43	-1.2916	2498.26	-1.2966	2998.16	-1.5276	3497.92	-1.5706	3997.96
-1.2893	-1.778	-1.2893	497.749	-1.2903	997.822	-1.2893	1498.5	-1.2913	1998.44	-1.2913	2498.27	-1.2963	2998.17	-1.5273	3497.92	-1.5703	3997.94
-1.2891	-1.7562	-1.2891	497.744	-1.2901	997.83	-1.2891	1498.51	-1.2911	1998.44	-1.2911	2498.25	-1.2961	2998.18	-1.5271	3497.92	-1.5701	3997.94
-1.2888	-1.7532	-1.2888	497.738	-1.2898	997.846	-1.2888	1498.51	-1.2908	1998.43	-1.2908	2498.24	-1.2958	2998.18	-1.5268	3497.91	-1.5698	3997.93
-1.2886	-1.7588	-1.2886	497.732	-1.2896	997.845	-1.2886	1498.52	-1.2906	1998.41	-1.2906	2498.23	-1.2956	2998.18	-1.5266	3497.9	-1.5696	3997.94
-1.2884	-1.7521	-1.2884	497.737	-1.2894	997.82	-1.2884	1498.52	-1.2904	1998.41	-1.2904	2498.22	-1.2954	2998.16	-1.5264	3497.89	-1.5694	3997.94
-1.2881	-1.7548	-1.2881	497.73	-1.2891	997.802	-1.2881	1498.51	-1.2901	1998.41	-1.2901	2498.22	-1.2951	2998.13	-1.5261	3497.9	-1.5691	3997.94
-1.2879	-1.7605	-1.2879	497.737	-1.2889	997.794	-1.2879	1498.5	-1.2899	1998.41	-1.2899	2498.22	-1.2949	2998.14	-1.5259	3497.9	-1.5689	3997.94
-1.2876	-1.7733	-1.2876	497.763	-1.2886	997.784	-1.2876	1498.51	-1.2896	1998.41	-1.2896	2498.22	-1.2946	2998.15	-1.5256	3497.88	-1.5686	3997.94
-1.2874	-1.7791	-1.2874	497.764	-1.2884	997.79	-1.2874	1498.53	-1.2894	1998.43	-1.2894	2498.23	-1.2944	2998.15	-1.5254	3497.88	-1.5684	3997.92
-1.2871	-1.7784	-1.2871	497.752	-1.2881	997.791	-1.2871	1498.52	-1.2891	1998.44	-1.2891	2498.23	-1.2941	2998.15	-1.5251	3497.9	-1.5681	3997.92
-1.2869	-1.7949	-1.2869	497.746	-1.2879	997.801	-1.2869	1498.51	-1.2889	1998.43	-1.2889	2498.22	-1.2939	2998.15	-1.5249	3497.91	-1.5679	3997.91
-1.2866	-1.812	-1.2866	497.725	-1.2876	997.793	-1.2866	1498.5	-1.2886	1998.44	-1.2886	2498.22	-1.2936	2998.17	-1.5246	3497.91	-1.5676	3997.92
-1.2864	-1.7868	-1.2864	497.709	-1.2874	997.784	-1.2864	1498.5	-1.2884	1998.45	-1.2884	2498.22	-1.2934	2998.17	-1.5244	3497.89	-1.5674	3997.92
-1.2862	-1.778	-1.2862	497.712	-1.2872	997.781	-1.2862	1498.5	-1.2882	1998.43	-1.2882	2498.22	-1.2932	2998.16	-1.5242	3497.89	-1.5672	3997.92
-1.2859	-1.7801	-1.2859	497.723	-1.2869	997.777	-1.2859	1498.49	-1.2879	1998.43	-1.2879	2498.22	-1.2929	2998.15	-1.5239	3497.88	-1.5669	3997.9
-1.2857	-1.7774	-1.2857	497.729	-1.2867	997.775	-1.2857	1498.48	-1.2877	1998.42	-1.2877	2498.2	-1.2927	2998.14	-1.5237	3497.87	-1.5667	3997.88
-1.2854	-1.7852	-1.2854	497.722	-1.2864	997.773	-1.2854	1498.48	-1.2874	1998.42	-1.2874	2498.19	-1.2924	2998.14	-1.5234	3497.87	-1.5664	3997.9
-1.2852	-1.7876	-1.2852	497.706	-1.2862	997.768	-1.2852	1498.48	-1.2872	1998.42	-1.2872	2498.19	-1.2922	2998.14	-1.5232	3497.87	-1.5662	3997.9
-1.2849	-1.7849	-1.2849	497.704	-1.2859	997.772	-1.2849	1498.47	-1.2869	1998.43	-1.2869	2498.21	-1.2919	2998.14	-1.5229	3497.87	-1.5659	3997.9
-1.2847	-1.794	-1.2847	497.705	-1.2857	997.785	-1.2847	1498.47	-1.2867	1998.43	-1.2867	2498.2	-1.2917	2998.15	-1.5227	3497.88	-1.5657	3997.9
-1.2844	-1.7903	-1.2844	497.694	-1.2854	997.793	-1.2844	1498.47	-1.2864	1998.42	-1.2864	2498.18	-1.2914	2998.14	-1.5224	3497.86	-1.5654	3997.89
-1.2842	-1.7979	-1.2842	497.688	-1.2852	997.792	-1.2842	1498.47	-1.2862	1998.42	-1.2862	2498.18	-1.2912	2998.14	-1.5222	3497.85	-1.5652	3997.88
-1.284	-1.7942	-1.284	497.693	-1.285	997.787	-1.284	1498.47	-1.286	1998.42	-1.286	2498.17	-1.291	2998.14	-1.522	3497.87	-1.565	3997.88
-1.2837	-1.7875	-1.2837	497.687	-1.2847	997.79	-1.2837	1498.46	-1.2857	1998.43	-1.2857	2498.17	-1.2907	2998.13	-1.5217	3497.89	-1.5647	3997.89
-1.2835	-1.8043	-1.2835	497.687	-1.2845	997.787	-1.2835	1498.46	-1.2855	1998.43	-1.2855	2498.18	-1.2905	2998.12	-1.5215	3497.86	-1.5645	3997.91
-1.2832	-1.8118	-1.2832	497.693	-1.2842	997.77	-1.2832	1498.48	-1.2852	1998.41	-1.2852	2498.19	-1.2902	2998.12	-1.5212	3497.84	-1.5642	3997.91
-1.283	-1.8127	-1.283	497.698	-1.284	997.756	-1.283	1498.49	-1.285	1998.4	-1.285	2498.2	-1.29	2998.11	-1.521	3497.84	-1.564	3997.91
-1.2827	-1.8075	-1.2827	497.693	-1.2837	997.753	-1.2827	1498.48	-1.2847	1998.4	-1.2847	2498.22	-1.2897	2998.1	-1.5207	3497.84	-1.5637	3997.9
-1.2825	-1.8009	-1.2825	497.681	-1.2835	997.75	-1.2825	1498.48	-1.2845	1998.39	-1.2845	2498.21	-1.2895	2998.1	-1.5205	3497.86	-1.5635	3997.89
-1.2822	-1.8055	-1.2822	497.69	-1.2832	997.749	-1.2822	1498.48	-1.2842	1998.39	-1.2842	2498.2	-1.2892	2998.09	-1.5202	3497.87	-1.5632	3997.88
-1.282	-1.8159	-1.282	497.698	-1.283	997.761	-1.282	1498.48	-1.284	1998.39	-1.284	2498.19	-1.289	2998.08	-1.52	3497.89	-1.563	3997.88
-1.2818	-1.8172	-1.2818	497.702	-1.2828	997.76	-1.2818	1498.49	-1.2838	1998.39	-1.2838	2498.2	-1.2888	2998.1	-1.5198	3497.89	-1.5628	3997.9
-1.2815	-1.8061	-1.2815	497.689	-1.2825	997.756	-1.2815	1498.49	-1.2835	1998.39	-1.2835	2498.2	-1.2885	2998.09	-1.5195	3497.88	-1.5625	3997.91
-1.2813	-1.8076	-1.2813	497.685	-1.2823	997.757	-1.2813	1498.48	-1.2833	1998.37	-1.2833	2498.2	-1.2883	2998.08	-1.5193	3497.86	-1.5623	3997.9
-1.281	-1.8082	-1.281	497.684	-1.282	997.763	-1.281	1498.47	-1.283	1998.36	-1.283	2498.17	-1.288	2998.08	-1.519	3497.85	-1.562	3997.9
-1.2808	-1.8169	-1.2808	497.684	-1.2818	997.774	-1.2808	1498.46	-1.2828	1998.38	-1.2828	2498.15	-1.2878	2998.08	-1.5188	3497.86	-1.5618	3997.9
-1.2805	-1.8348	-1.2805	497.692	-1.2815	997.766	-1.2805	1498.47	-1.2825	1998.4	-1.2825	2498.16	-1.2875	2998.09	-1.5185	3497.86	-1.5615	3997.87
-1.2803	-1.8483	-1.2803	497.695	-1.2813	997.766	-1.2803	1498.47	-1.2823	1998.38	-1.2823	2498.17	-1.2873	2998.09	-1.5183	3497.85	-1.5613	3997.85
-1.28	-1.8377	-1.28	497.694	-1.281	997.775	-1.28	1498.45	-1.282	1998.38	-1.282	2498.17	-1.287	2998.09	-1.518	3497.83	-1.561	3997.84
-1.2798	-1.8261	-1.2798	497.687	-1.2808	997.761	-1.2798	1498.44	-1.2818	1998.37	-1.2818	2498.17	-1.2868	2998.09	-1.5178	3497.82	-1.5608	3997.85
-1.2796	-1.8304	-1.2796	497.673	-1.2806	997.757	-1.2796	1498.46	-1.2816	1998.38	-1.2816	2498.18	-1.2866	2998.09	-1.5176	3497.82	-1.5606	3997.86
-1.2793	-1.8234	-1.2793	497.673	-1.2803	997.757	-1.2793	1498.48	-1.2813	1998.39	-1.2813	2498.18	-1.2863	2998.09	-1.5173	3497.83	-1.5603	3997.86
-1.2791	-1.8136	-1.2791	497.684	-1.2801	997.752	-1.2791	1498.48	-1.2811	1998.39	-1.2811	2498.17	-1.2861	2998.09	-1.5171	3497.84	-1.5601	3997.86
-1.2788	-1.8053	-1.2788	497.69	-1.2798	997.744	-1.2788	1498.47	-1.2808	1998.38	-1.2808	2498.18	-1.2858	2998.07	-1.5168	3497.82	-1.5598	3997.87
-1.2786	-1.8082	-1.2786	497.695	-1.2796	997.733	-1.2786	1498.46	-1.2806	1998.36	-1.2806	2498.17	-1.2856	2998.06	-1.5166	3497.8	-1.5596	3997.87
-1.2783	-1.8144	-1.2783	497.69	-1.2793	997.742	-1.2783	1498.45	-1.2803	1998.36	-1.2803	2498.16	-1.2853	2998.06	-1.5163	3497.78	-1.5593	3997.85
-1.2781	-1.8173	-1.2781	497.678	-1.2791	997.753	-1.2781	1498.44	-1.2801	1998.36	-1.2801	2498.15	-1.2851	2998.06	-1.5161	3497.79	-1.5591	3997.83
-1.2778	-1.818	-1.2778	497.652	-1.2788	997.761	-1.2778	1498.43	-1.2798	1998.37	-1.2798	2498.15	-1.2848	2998.05	-1.5158	3497.8	-1.5588	3997.84
-1.2776	-1.8312	-1.2776	497.658	-1.2786	997.75	-1.2776	1498.43	-1.2796	1998.38	-1.2796	2498.16	-1.2846	2998.04	-1.5156	3497.8	-1.5586	3997.85
-1.2774	-1.8234	-1.2774	497.678	-1.2784	997.744	-1.2774	1498.44	-1.2794	1998.38	-1.2794	2498.18	-1.2844	2998.04	-1.5154	3497.8	-1.5584	3997.85
-1.2771	-1.8148	-1.2771	497.682	-1.2781	997.74	-1.2771	1498.44	-1.2791	1998.38	-1.2791	2498.2	-1.2841	2998.05	-1.5151	3497.8	-1.5581	3997.85
-1.2769	-1.8189	-1.2769	497.675	-1.2779	997.737	-1.2769	1498.44	-1.2789	1998.37	-1.2789	2498.21	-1.2839	2998.07	-1.5149	3497.81	-1.5579	3997.85
-1.2766	-1.8274	-1.2766	497.67	-1.2776	997.738	-1.2766	1498.43	-1.2786	1998.37	-1.2786	2498.2	-1.2836	2998.07	-1.5146	3497.82	-1.5576	3997.85
-1.2764	-1.8489	-1.2764	497.68	-1.2774	997.724	-1.2764	1498.41	-1.2784	1998.37	-1.2784	2498.2	-1.2834	2998.08	-1.5144	3497.81	-1.5574	3997.84
-1.2761	-1.853	-1.2761	497.67	-1.2771	997.722	-1.2761	1498.42	-1.2781	1998.36	-1.2781	2498.19	-1.2831	2998.09	-1.5141	3497.79	-1.5571	3997.83
-1.2759	-1.8518	-1.2759	497.644	-1.2769	997.734	-1.2759	1498.43	-1.2779	1998.36	-1.2779	2498.19	-1.2829	2998.09	-1.5139	3497.78	-1.5569	3997.83
-1.2756	-1.8506	-1.2756	497.64	-1.2766	997.746	-1.2756	1498.42	-1.2776	1998.36	-1.2776	2498.18	-1.2826	2998.09	-1.5136	3497.78	-1.5566	3997.83
-1.2754	-1.8583	-1.2754	497.649	-1.2764	997.754	-1.2754	1498.42	-1.2774	1998.35	-1.2774	2498.18	-1.2824	2998.08	-1.5134	3497.79	-1.5564	3997.85
-1.2752	-1.8603	-1.2752	497.652	-1.2762	997.732	-1.2752	1498.42	-1.2772	1998.34	-1.2772	2498.18	-1.2822	2998.07	-1.5132	3497.8	-1.5562	3997.84
-1.2749	-1.8664	-1.2749	497.653	-1.2759	997.709	-1.2749	1498.43	-1.2769	1998.34	-1.2769	2498.17	-1.2819	2998.07	-1.5129	3497.79	-1.5559	3997.83
-1.2747	-1.8675	-1.2747	497.649	-1.2757	997.691	-1.2747	1498.44	-1.2767	1998.34	-1.2767	2498.15	-1.2817	2998.07	-1.5127	3497.79	-1.5557	3997.83
-1.2744	-1.8627	-1.2744	497.652	-1.2754	997.688	-1.2744	1498.43	-1.2764	1998.36	-1.2764	2498.14	-1.2814	2998.06	-1.5124	3497.78	-1.5554	3997.83
-1.2742	-1.8626	-1.2742	497.659	-1.2752	997.701	-1.2742	1498.41	-1.2762	1998.37	-1.2762	2498.13	-1.2812	2998.06	-1.5122	3497.77	-1.5552	3997.82
-1.2739	-1.8726	-1.2739	497.659	-1.2749	997.694	-1.2739	1498.41	-1.2759	1998.35	-1.2759	2498.13	-1.2809	2998.04	-1.5119	3497.77	-1.5549	3997.82
-1.2737	-1.8766	-1.2737	497.639	-1.2747	997.686	-1.2737	1498.39	-1.2757	1998.35	-1.2757	2498.15	-1.2807	2998.04	-1.5117	3497.8	-1.5547	3997.83
-1.2734	-1.8574	-1.2734	497.624	-1.2744	997.682	-1.2734	1498.4	-1.2754	1998.36	-1.2754	2498.14	-1.2804	2998.04	-1.5114	3497.81	-1.5544	3997.83
-1.2732	-1.8434	-1.2732	497.617	-1.2742	997.686	-1.2732	1498.41	-1.2752	1998.35	-1.2752	2498.14	-1.2802	2998.05	-1.5112	3497.82	-1.5542	3997.83
-1.273	-1.842	-1.273	497.613	-1.274	997.697	-1.273	1498.41	-1.275	1998.34	-1.275	2498.13	-1.28	2998.06	-1.511	3497.81	-1.554	3997.83
-1.2727	-1.8529	-1.2727	497.615	-1.2737	997.711	-1.2727	1498.41	-1.2747	1998.34	-1.2747	2498.14	-1.2797	2998.06	-1.5107	3497.8	-1.5537	3997.84
-1.2725	-1.8566	-1.2725	497.621	-1.2735	997.721	-1.2725	1498.39	-1.2745	1998.34	-1.2745	2498.14	-1.2795	2998.04	-1.5105	3497.79	-1.5535	3997.86
-1.2722	-1.8621	-1.2722	497.625	-1.2732	997.719	-1.2722	1498.39	-1.2742	1998.33	-1.2742	2498.13	-1.2792	2998.04	-1.5102	3497.78	-1.5532	3997.86
-1.272	-1.8828	-1.272	497.628	-1.273	997.714	-1.272	1498.38	-1.274	1998.32	-1.274	2498.12	-1.279	2998.04	-1.51	3497.78	-1.553	3997.85
-1.2717	-1.8973	-1.2717	497.609	-1.2727	997.699	-1.2717	1498.37	-1.2737	1998.31	-1.2737	2498.13	-1.2787	2998.05	-1.5097	3497.79	-1.5527	3997.85
-1.2715	-1.9023	-1.2715	497.612	-1.2725	997.692	-1.2715	1498.38	-1.2735	1998.31	-1.2735	2498.13	-1.2785	2998.05	-1.5095	3497.77	-1.5525	3997.82
-1.2712	-1.9026	-1.2712	497.611	-1.2722	997.694	-1.2712	1498.39	-1.2732	1998.29	-1.2732	2498.13	-1.2782	2998.04	-1.5092	3497.76	-1.5522	3997.82
-1.271	-1.8936	-1.271	497.597	-1.272	997.701	-1.271	1498.4	-1.273	1998.28	-1.273	2498.13	-1.278	2998.04	-1.509	3497.77	-1.552	3997.83
-1.2708	-1.8928	-1.2708	497.598	-1.2718	997.693	-1.2708	1498.4	-1.2728	1998.31	-1.2728	2498.13	-1.2778	2998.03	-1.5088	3497.78	-1.5518	3997.83
-1.2705	-1.9051	-1.2705	497.6	-1.2715	997.678	-1.2705	1498.39	-1.2725	1998.34	-1.2725	2498.14	-1.2775	2998.03	-1.5085	3497.77	-1.5515	3997.83
-1.2703	-1.898	-1.2703	497.603	-1.2713	997.666	-1.2703	1498.39	-1.2723	1998.35	-1.2723	2498.15	-1.2773	2998.02	-1.5083	3497.76	-1.5513	3997.81
-1.27	-1.8807	-1.27	497.612	-1.271	997.663	-1.27	1498.41	-1.272	1998.34	-1.272	2498.13	-1.277	2998.03	-1.508	3497.76	-1.551	3997.8
-1.2698	-1.8778	-1.2698	497.621	-1.2708	997.674	-1.2698	1498.4	-1.2718	1998.33	-1.2718	2498.11	-1.2768	2998.04	-1.5078	3497.75	-1.5508	3997.78
-1.2695	-1.8781	-1.2695	497.625	-1.2705	997.681	-1.2695	1498.39	-1.2715	1998.33	-1.2715	2498.1	-1.2765	2998.04	-1.5075	3497.75	-1.5505	3997.79
-1.2693	-1.8798	-1.2693	497.618	-1.2703	997.671	-1.2693	1498.39	-1.2713	1998.33	-1.2713	2498.1	-1.2763	2998.03	-1.5073	3497.75	-1.5503	3997.8
-1.269	-1.8859	-1.269	497.602	-1.27	997.66	-1.269	1498.38	-1.271	1998.34	-1.271	2498.11	-1.276	2998.03	-1.507	3497.76	-1.55	3997.8
-1.2688	-1.8931	-1.2688	497.597	-1.2698	997.68	-1.2688	1498.38	-1.2708	1998.35	-1.2708	2498.11	-1.2758	2998.03	-1.5068	3497.74	-1.5498	3997.79
-1.2686	-1.9036	-1.2686	497.598	-1.2696	997.704	-1.2686	1498.37	-1.2706	1998.35	-1.2706	2498.1	-1.2756	2998.04	-1.5066	3497.74	-1.5496	3997.79
-1.2683	-1.9047	-1.2683	497.596	-1.2693	997.695	-1.2683	1498.38	-1.2703	1998.34	-1.2703	2498.1	-1.2753	2998.04	-1.5063	3497.76	-1.5493	3997.8
-1.2681	-1.8961	-1.2681	497.575	-1.2691	997.672	-1.2681	1498.38	-1.2701	1998.32	-1.2701	2498.1	-1.2751	2998.04	-1.5061	3497.76	-1.5491	3997.8
-1.2678	-1.8896	-1.2678	497.575	-1.2688	997.657	-1.2678	1498.38	-1.2698	1998.31	-1.2698	2498.09	-1.2748	2998.05	-1.5058	3497.77	-1.5488	3997.8
-1.2676	-1.8947	-1.2676	497.588	-1.2686	997.658	-1.2676	1498.37	-1.2696	1998.3	-1.2696	2498.11	-1.2746	2998.05	-1.5056	3497.77	-1.5486	3997.8
-1.2673	-1.9002	-1.2673	497.589	-1.2683	997.643	-1.2673	1498.38	-1.2693	1998.29	-1.2693	2498.11	-1.2743	2998.04	-1.5053	3497.77	-1.5483	3997.79
-1.2671	-1.9057	-1.2671	497.577	-1.2681	997.631	-1.2671	1498.38	-1.2691	1998.31	-1.2691	2498.11	-1.2741	2998.02	-1.5051	3497.78	-1.5481	3997.81
-1.2668	-1.9234	-1.2668	497.575	-1.2678	997.65	-1.2668	1498.4	-1.2688	1998.33	-1.2688	2498.1	-1.2738	2998.02	-1.5048	3497.77	-1.5478	3997.82
-1.2666	-1.9207	-1.2666	497.586	-1.2676	997.658	-1.2666	1498.41	-1.2686	1998.33	-1.2686	2498.09	-1.2736	2998.02	-1.5046	3497.76	-1.5476	3997.82
-1.2664	-1.8981	-1.2664	497.586	-1.2674	997.669	-1.2664	1498.4	-1.2684	1998.31	-1.2684	2498.11	-1.2734	2998.02	-1.5044	3497.76	-1.5474	3997.8
-1.2661	-1.9066	-1.2661	497.586	-1.2671	997.665	-1.2661	1498.39	-1.2681	1998.3	-1.2681	2498.12	-1.2731	2998.01	-1.5041	3497.75	-1.5471	3997.78
-1.2659	-1.906	-1.2659	497.582	-1.2669	997.658	-1.2659	1498.39	-1.2679	1998.31	-1.2679	2498.11	-1.2729	2998	-1.5039	3497.75	-1.5469	3997.78
-1.2656	-1.8872	-1.2656	497.575	-1.2666	997.66	-1.2656	1498.38	-1.2676	1998.3	-1.2676	2498.09	-1.2726	2997.99	-1.5036	3497.76	-1.5466	3997.78
-1.2654	-1.876	-1.2654	497.564	-1.2664	997.658	-1.2654	1498.38	-1.2674	1998.28	-1.2674	2498.09	-1.2724	2998	-1.5034	3497.77	-1.5464	3997.78
-1.2651	-1.872	-1.2651	497.562	-1.2661	997.654	-1.2651	1498.38	-1.2671	1998.29	-1.2671	2498.09	-1.2721	2998.01	-1.5031	3497.77	-1.5461	3997.77
-1.2649	-1.8857	-1.2649	497.544	-1.2659	997.647	-1.2649	1498.37	-1.2669	1998.29	-1.2669	2498.1	-1.2719	2998.02	-1.5029	3497.73	-1.5459	3997.76
-1.2646	-1.9077	-1.2646	497.54	-1.2656	997.65	-1.2646	1498.38	-1.2666	1998.3	-1.2666	2498.11	-1.2716	2998.03	-1.5026	3497.73	-1.5456	3997.78
-1.2644	-1.9357	-1.2644	497.54	-1.2654	997.662	-1.2644	1498.39	-1.2664	1998.29	-1.2664	2498.1	-1.2714	2998.03	-1.5024	3497.72	-1.5454	3997.78
-1.2642	-1.9421	-1.2642	497.53	-1.2652	997.661	-1.2642	1498.39	-1.2662	1998.29	-1.2662	2498.09	-1.2712	2998.02	-1.5022	3497.71	-1.5452	3997.78
-1.2639	-1.9283	-1.2639	497.534	-1.2649	997.654	-1.2639	1498.39	-1.2659	1998.3	-1.2659	2498.09	-1.2709	2998	-1.5019	3497.72	-1.5449	3997.77
-1.2637	-1.929	-1.2637	497.553	-1.2647	997.648	-1.2637	1498.38	-1.2657	1998.3	-1.2657	2498.09	-1.2707	2997.99	-1.5017	3497.73	-1.5447	3997.76
-1.2634	-1.9229	-1.2634	497.55	-1.2644	997.65	-1.2634	1498.38	-1.2654	1998.3	-1.2654	2498.09	-1.2704	2997.98	-1.5014	3497.74	-1.5444	3997.75
-1.2632	-1.9173	-1.2632	497.527	-1.2642	997.644	-1.2632	1498.39	-1.2652	1998.29	-1.2652	2498.1	-1.2702	2997.98	-1.5012	3497.73	-1.5442	3997.75
-1.2629	-1.9178	-1.2629	497.52	-1.2639	997.638	-1.2629	1498.38	-1.2649	1998.28	-1.2649	2498.09	-1.2699	2998	-1.5009	3497.73	-1.5439	3997.75
-1.2627	-1.9233	-1.2627	497.521	-1.2637	997.623	-1.2627	1498.37	-1.2647	1998.3	-1.2647	2498.08	-1.2697	2998.01	-1.5007	3497.73	-1.5437	3997.75
-1.2624	-1.9209	-1.2624	497.52	-1.2634	997.618	-1.2624	1498.36	-1.2644	1998.3	-1.2644	2498.08	-1.2694	2998	-1.5004	3497.74	-1.5434	3997.75
-1.2622	-1.9147	-1.2622	497.532	-1.2632	997.625	-1.2622	1498.34	-1.2642	1998.3	-1.2642	2498.08	-1.2692	2998	-1.5002	3497.74	-1.5432	3997.74
-1.2619	-1.9172	-1.2619	497.549	-1.2629	997.625	-1.2619	1498.34	-1.2639	1998.3	-1.2639	2498.08	-1.2689	2998	-1.4999	3497.74	-1.5429	3997.73
-1.2617	-1.9298	-1.2617	497.556	-1.2627	997.623	-1.2617	1498.35	-1.2637	1998.29	-1.2637	2498.09	-1.2687	2997.99	-1.4997	3497.72	-1.5427	3997.73
-1.2615	-1.9361	-1.2615	497.546	-1.2625	997.618	-1.2615	1498.35	-1.2635	1998.29	-1.2635	2498.08	-1.2685	2998	-1.4995	3497.71	-1.5425	3997.74
-1.2612	-1.9354	-1.2612	497.541	-1.2622	997.614	-1.2612	1498.35	-1.2632	1998.29	-1.2632	2498.06	-1.2682	2997.99	-1.4992	3497.72	-1.5422	3997.73
-1.261	-1.9362	-1.261	497.543	-1.262	997.62	-1.261	1498.36	-1.263	1998.28	-1.263	2498.04	-1.268	2997.99	-1.499	3497.72	-1.542	3997.72
-1.2607	-1.9333	-1.2607	497.537	-1.2617	997.618	-1.2607	1498.37	-1.2627	1998.29	-1.2627	2498.04	-1.2677	2997.99	-1.4987	3497.73	-1.5417	3997.72
-1.2605	-1.9405	-1.2605	497.526	-1.2615	997.606	-1.2605	1498.37	-1.2625	1998.29	-1.2625	2498.06	-1.2675	2997.99	-1.4985	3497.72	-1.5415	3997.71
-1.2602	-1.9523	-1.2602	497.527	-1.2612	997.607	-1.2602	1498.35	-1.2622	1998.29	-1.2622	2498.06	-1.2672	2997.97	-1.4982	3497.72	-1.5412	3997.72
-1.26	-1.9548	-1.26	497.524	-1.261	997.622	-1.26	1498.34	-1.262	1998.28	-1.262	2498.07	-1.267	2997.97	-1.498	3497.72	-1.541	3997.72
-1.2597	-1.9442	-1.2597	497.521	-1.2607	997.626	-1.2597	1498.34	-1.2617	1998.26	-1.2617	2498.07	-1.2667	2997.95	-1.4977	3497.71	-1.5407	3997.72
-1.2595	-1.9276	-1.2595	497.521	-1.2605	997.613	-1.2595	1498.34	-1.2615	1998.25	-1.2615	2498.08	-1.2665	2997.95	-1.4975	3497.71	-1.5405	3997.72
-1.2593	-1.9167	-1.2593	497.523	-1.2603	997.612	-1.2593	1498.34	-1.2613	1998.26	-1.2613	2498.08	-1.2663	2997.96	-1.4973	3497.71	-1.5403	3997.73
-1.259	-1.9217	-1.259	497.524	-1.26	997.62	-1.259	1498.34	-1.261	1998.28	-1.261	2498.09	-1.266	2997.97	-1.497	3497.7	-1.54	3997.74
-1.2588	-1.9234	-1.2588	497.533	-1.2598	997.625	-1.2588	1498.33	-1.2608	1998.28	-1.2608	2498.11	-1.2658	2997.96	-1.4968	3497.69	-1.5398	3997.75
-1.2585	-1.9361	-1.2585	497.537	-1.2595	997.622	-1.2585	1498.35	-1.2605	1998.27	-1.2605	2498.1	-1.2655	2997.96	-1.4965	3497.68	-1.5395	3997.75
-1.2583	-1.9462	-1.2583	497.524	-1.2593	997.609	-1.2583	1498.37	-1.2603	1998.26	-1.2603	2498.09	-1.2653	2997.96	-1.4963	3497.68	-1.5393	3997.76
-1.258	-1.9483	-1.258	497.522	-1.259	997.594	-1.258	1498.36	-1.26	1998.26	-1.26	2498.06	-1.265	2997.96	-1.496	3497.67	-1.539	3997.76
-1.2578	-1.9521	-1.2578	497.521	-1.2588	997.577	-1.2578	1498.35	-1.2598	1998.28	-1.2598	2498.04	-1.2648	2997.95	-1.4958	3497.67	-1.5388	3997.76
-1.2575	-1.9632	-1.2575	497.509	-1.2585	997.566	-1.2575	1498.35	-1.2595	1998.28	-1.2595	2498.03	-1.2645	2997.95	-1.4955	3497.66	-1.5385	3997.75
-1.2573	-1.9585	-1.2573	497.513	-1.2583	997.558	-1.2573	1498.33	-1.2593	1998.27	-1.2593	2498.03	-1.2643	2997.94	-1.4953	3497.66	-1.5383	3997.74
-1.2571	-1.9571	-1.2571	497.535	-1.2581	997.574	-1.2571	1498.33	-1.2591	1998.24	-1.2591	2498.05	-1.2641	2997.95	-1.4951	3497.66	-1.5381	3997.72
-1.2568	-1.9562	-1.2568	497.561	-1.2578	997.587	-1.2568	1498.33	-1.2588	1998.25	-1.2588	2498.04	-1.2638	2997.95	-1.4948	3497.66	-1.5378	3997.71
-1.2566	-1.9594	-1.2566	497.558	-1.2576	997.583	-1.2566	1498.33	-1.2586	1998.26	-1.2586	2498.04	-1.2636	2997.95	-1.4946	3497.65	-1.5376	3997.72
-1.2563	-1.9609	-1.2563	497.536	-1.2573	997.604	-1.2563	1498.34	-1.2583	1998.27	-1.2583	2498.05	-1.2633	2997.96	-1.4943	3497.64	-1.5373	3997.73
-1.2561	-1.9786	-1.2561	497.496	-1.2571	997.605	-1.2561	1498.32	-1.2581	1998.27	-1.2581	2498.06	-1.2631	2997.95	-1.4941	3497.63	-1.5371	3997.72
-1.2558	-1.9955	-1.2558	497.485	-1.2568	997.589	-1.2558	1498.32	-1.2578	1998.28	-1.2578	2498.06	-1.2628	2997.96	-1.4938	3497.64	-1.5368	3997.7
-1.2556	-1.9921	-1.2556	497.5	-1.2566	997.576	-1.2556	1498.32	-1.2576	1998.29	-1.2576	2498.05	-1.2626	2997.97	-1.4936	3497.66	-1.5366	3997.7
-1.2553	-1.9808	-1.2553	497.512	-1.2563	997.582	-1.2553	1498.32	-1.2573	1998.28	-1.2573	2498.04	-1.2623	2997.97	-1.4933	3497.67	-1.5363	3997.69
-1.2551	-1.9744	-1.2551	497.524	-1.2561	997.591	-1.2551	1498.32	-1.2571	1998.26	-1.2571	2498.04	-1.2621	2997.95	-1.4931	3497.67	-1.5361	3997.7
-1.2549	-1.9683	-1.2549	497.541	-1.2559	997.608	-1.2549	1498.32	-1.2569	1998.26	-1.2569	2498.03	-1.2619	2997.96	-1.4929	3497.67	-1.5359	3997.71
-1.2546	-1.9768	-1.2546	497.538	-1.2556	997.612	-1.2546	1498.32	-1.2566	1998.26	-1.2566	2498.03	-1.2616	2997.95	-1.4926	3497.66	-1.5356	3997.71
-1.2544	-1.9738	-1.2544	497.529	-1.2554	997.599	-1.2544	1498.31	-1.2564	1998.26	-1.2564	2498.03	-1.2614	2997.94	-1.4924	3497.67	-1.5354	3997.7
-1.2541	-1.9752	-1.2541	497.526	-1.2551	997.585	-1.2541	1498.32	-1.2561	1998.26	-1.2561	2498.03	-1.2611	2997.94	-1.4921	3497.66	-1.5351	3997.68
-1.2539	-1.9849	-1.2539	497.517	-1.2549	997.568	-1.2539	1498.34	-1.2559	1998.27	-1.2559	2498.03	-1.2609	2997.93	-1.4919	3497.65	-1.5349	3997.69
-1.2536	-1.9784	-1.2536	497.505	-1.2546	997.571	-1.2536	1498.36	-1.2556	1998.27	-1.2556	2498.04	-1.2606	2997.93	-1.4916	3497.66	-1.5346	3997.71
-1.2534	-1.9717	-1.2534	497.508	-1.2544	997.57	-1.2534	1498.35	-1.2554	1998.25	-1.2554	2498.05	-1.2604	2997.93	-1.4914	3497.68	-1.5344	3997.72
-1.2531	-1.968	-1.2531	497.513	-1.2541	997.57	-1.2531	1498.35	-1.2551	1998.23	-1.2551	2498.03	-1.2601	2997.94	-1.4911	3497.67	-1.5341	3997.71
-1.2529	-1.9613	-1.2529	497.5	-1.2539	997.564	-1.2529	1498.33	-1.2549	1998.23	-1.2549	2498.03	-1.2599	2997.95	-1.4909	3497.67	-1.5339	3997.71
-1.2527	-1.9658	-1.2527	497.495	-1.2537	997.57	-1.2527	1498.3	-1.2547	1998.21	-1.2547	2498.03	-1.2597	2997.95	-1.4907	3497.67	-1.5337	3997.71
-1.2524	-1.9688	-1.2524	497.494	-1.2534	997.565	-1.2524	1498.29	-1.2544	1998.2	-1.2544	2498.03	-1.2594	2997.94	-1.4904	3497.66	-1.5334	3997.7
-1.2522	-1.9718	-1.2522	497.496	-1.2532	997.569	-1.2522	1498.3	-1.2542	1998.21	-1.2542	2498.04	-1.2592	2997.93	-1.4902	3497.65	-1.5332	3997.69
-1.2519	-1.9773	-1.2519	497.498	-1.2529	997.566	-1.2519	1498.31	-1.2539	1998.21	-1.2539	2498.04	-1.2589	2997.93	-1.4899	3497.65	-1.5329	3997.69
-1.2517	-1.9845	-1.2517	497.491	-1.2527	997.565	-1.2517	1498.31	-1.2537	1998.21	-1.2537	2498.04	-1.2587	2997.92	-1.4897	3497.66	-1.5327	3997.69
-1.2514	-1.9954	-1.2514	497.487	-1.2524	997.562	-1.2514	1498.32	-1.2534	1998.21	-1.2534	2498.03	-1.2584	2997.92	-1.4894	3497.65	-1.5324	3997.69
-1.2512	-2.0045	-1.2512	497.483	-1.2522	997.56	-1.2512	1498.31	-1.2532	1998.22	-1.2532	2498.03	-1.2582	2997.95	-1.4892	3497.63	-1.5322	3997.68
-1.2509	-2.0034	-1.2509	497.474	-1.2519	997.56	-1.2509	1498.3	-1.2529	1998.23	-1.2529	2498.03	-1.2579	2997.95	-1.4889	3497.63	-1.5319	3997.67
-1.2507	-1.9932	-1.2507	497.472	-1.2517	997.551	-1.2507	1498.29	-1.2527	1998.23	-1.2527	2498.03	-1.2577	2997.93	-1.4887	3497.63	-1.5317	3997.68
-1.2505	-1.9877	-1.2505	497.482	-1.2515	997.544	-1.2505	1498.28	-1.2525	1998.23	-1.2525	2498.02	-1.2575	2997.93	-1.4885	3497.62	-1.5315	3997.68
-1.2502	-1.9979	-1.2502	497.488	-1.2512	997.548	-1.2502	1498.29	-1.2522	1998.23	-1.2522	2498.01	-1.2572	2997.92	-1.4882	3497.61	-1.5312	3997.67
-1.25	-2.0066	-1.25	497.486	-1.251	997.561	-1.25	1498.32	-1.252	1998.22	-1.252	2498	-1.257	2997.92	-1.488	3497.62	-1.531	3997.67
-1.2497	-2.0068	-1.2497	497.486	-1.2507	997.559	-1.2497	1498.33	-1.2517	1998.21	-1.2517	2498	-1.2567	2997.91	-1.4877	3497.63	-1.5307	3997.69
-1.2495	-1.989	-1.2495	497.485	-1.2505	997.552	-1.2495	1498.32	-1.2515	1998.22	-1.2515	2498.01	-1.2565	2997.9	-1.4875	3497.63	-1.5305	3997.7
-1.2492	-1.9829	-1.2492	497.486	-1.2502	997.556	-1.2492	1498.3	-1.2512	1998.23	-1.2512	2497.99	-1.2562	2997.9	-1.4872	3497.64	-1.5302	3997.71
-1.249	-1.9996	-1.249	497.492	-1.25	997.553	-1.249	1498.3	-1.251	1998.22	-1.251	2497.98	-1.256	2997.91	-1.487	3497.65	-1.53	3997.71
-1.2487	-1.9972	-1.2487	497.495	-1.2497	997.551	-1.2487	1498.31	-1.2507	1998.22	-1.2507	2497.97	-1.2557	2997.92	-1.4867	3497.64	-1.5297	3997.69
-1.2485	-1.9961	-1.2485	497.483	-1.2495	997.555	-1.2485	1498.31	-1.2505	1998.21	-1.2505	2497.98	-1.2555	2997.91	-1.4865	3497.63	-1.5295	3997.68
-1.2483	-2.0015	-1.2483	497.478	-1.2493	997.543	-1.2483	1498.3	-1.2503	1998.22	-1.2503	2497.99	-1.2553	2997.91	-1.4863	3497.64	-1.5293	3997.69
-1.248	-2.0175	-1.248	497.486	-1.249	997.532	-1.248	1498.31	-1.25	1998.23	-1.25	2497.99	-1.255	2997.9	-1.486	3497.64	-1.529	3997.69
-1.2478	-2.0268	-1.2478	497.479	-1.2488	997.525	-1.2478	1498.31	-1.2498	1998.23	-1.2498	2497.99	-1.2548	2997.89	-1.4858	3497.63	-1.5288	3997.69
-1.2475	-2.0197	-1.2475	497.466	-1.2485	997.54	-1.2475	1498.31	-1.2495	1998.24	-1.2495	2498	-1.2545	2997.88	-1.4855	3497.65	-1.5285	3997.69
-1.2473	-2.0159	-1.2473	497.455	-1.2483	997.54	-1.2473	1498.32	-1.2493	1998.23	-1.2493	2498.01	-1.2543	2997.88	-1.4853	3497.65	-1.5283	3997.68
-1.247	-2.0123	-1.247	497.459	-1.248	997.53	-1.247	1498.31	-1.249	1998.22	-1.249	2498	-1.254	2997.89	-1.485	3497.64	-1.528	3997.67
-1.2468	-2.0047	-1.2468	497.472	-1.2478	997.534	-1.2468	1498.29	-1.2488	1998.21	-1.2488	2497.99	-1.2538	2997.9	-1.4848	3497.64	-1.5278	3997.69
-1.2465	-2.007	-1.2465	497.47	-1.2475	997.543	-1.2465	1498.28	-1.2485	1998.21	-1.2485	2497.99	-1.2535	2997.9	-1.4845	3497.64	-1.5275	3997.69
-1.2463	-2.0056	-1.2463	497.468	-1.2473	997.521	-1.2463	1498.28	-1.2483	1998.22	-1.2483	2498	-1.2533	2997.9	-1.4843	3497.64	-1.5273	3997.69
-1.2461	-2.006	-1.2461	497.468	-1.2471	997.523	-1.2461	1498.29	-1.2481	1998.21	-1.2481	2498.01	-1.2531	2997.91	-1.4841	3497.65	-1.5271	3997.69
-1.2458	-2.0129	-1.2458	497.446	-1.2468	997.542	-1.2458	1498.3	-1.2478	1998.2	-1.2478	2498.02	-1.2528	2997.91	-1.4838	3497.64	-1.5268	3997.68
-1.2456	-2.0157	-1.2456	497.443	-1.2466	997.55	-1.2456	1498.3	-1.2476	1998.21	-1.2476	2498.02	-1.2526	2997.9	-1.4836	3497.64	-1.5266	3997.67
-1.2453	-2.0149	-1.2453	497.443	-1.2463	997.544	-1.2453	1498.29	-1.2473	1998.2	-1.2473	2498.01	-1.2523	2997.9	-1.4833	3497.63	-1.5263	3997.66
-1.2451	-2.0108	-1.2451	497.44	-1.2461	997.544	-1.2451	1498.27	-1.2471	1998.19	-1.2471	2498	-1.2521	2997.9	-1.4831	3497.63	-1.5261	3997.65
-1.2448	-2.0243	-1.2448	497.443	-1.2458	997.538	-1.2448	1498.26	-1.2468	1998.17	-1.2468	2497.99	-1.2518	2997.9	-1.4828	3497.64	-1.5258	3997.66
-1.2446	-2.0299	-1.2446	497.453	-1.2456	997.534	-1.2446	1498.26	-1.2466	1998.16	-1.2466	2497.99	-1.2516	2997.9	-1.4826	3497.62	-1.5256	3997.66
-1.2443	-2.0309	-1.2443	497.448	-1.2453	997.532	-1.2443	1498.27	-1.2463	1998.17	-1.2463	2498	-1.2513	2997.9	-1.4823	3497.62	-1.5253	3997.65
-1.2441	-2.046	-1.2441	497.452	-1.2451	997.532	-1.2441	1498.28	-1.2461	1998.19	-1.2461	2498	-1.2511	2997.91	-1.4821	3497.61	-1.5251	3997.64
-1.2439	-2.0607	-1.2439	497.447	-1.2449	997.533	-1.2439	1498.28	-1.2459	1998.2	-1.2459	2497.99	-1.2509	2997.9	-1.4819	3497.6	-1.5249	3997.64
-1.2436	-2.0557	-1.2436	497.446	-1.2446	997.547	-1.2436	1498.28	-1.2456	1998.19	-1.2456	2497.98	-1.2506	2997.91	-1.4816	3497.62	-1.5246	3997.65
-1.2434	-2.0485	-1.2434	497.453	-1.2444	997.555	-1.2434	1498.29	-1.2454	1998.19	-1.2454	2497.99	-1.2504	2997.91	-1.4814	3497.62	-1.5244	3997.65
-1.2431	-2.0351	-1.2431	497.455	-1.2441	997.552	-1.2431	1498.29	-1.2451	1998.19	-1.2451	2497.99	-1.2501	2997.91	-1.4811	3497.61	-1.5241	3997.63
-1.2429	-2.0178	-1.2429	497.458	-1.2439	997.531	-1.2429	1498.29	-1.2449	1998.19	-1.2449	2497.97	-1.2499	2997.93	-1.4809	3497.6	-1.5239	3997.63
-1.2426	-2.0156	-1.2426	497.467	-1.2436	997.524	-1.2426	1498.29	-1.2446	1998.2	-1.2446	2497.98	-1.2496	2997.93	-1.4806	3497.59	-1.5236	3997.63
-1.2424	-2.0287	-1.2424	497.467	-1.2434	997.532	-1.2424	1498.31	-1.2444	1998.21	-1.2444	2498.01	-1.2494	2997.91	-1.4804	3497.59	-1.5234	3997.63
-1.2421	-2.0326	-1.2421	497.456	-1.2431	997.532	-1.2421	1498.31	-1.2441	1998.21	-1.2441	2498.01	-1.2491	2997.9	-1.4801	3497.61	-1.5231	3997.64
-1.2419	-2.0232	-1.2419	497.452	-1.2429	997.527	-1.2419	1498.31	-1.2439	1998.21	-1.2439	2497.99	-1.2489	2997.9	-1.4799	3497.62	-1.5229	3997.63
-1.2417	-2.0299	-1.2417	497.455	-1.2427	997.529	-1.2417	1498.3	-1.2437	1998.2	-1.2437	2497.98	-1.2487	2997.9	-1.4797	3497.62	-1.5227	3997.64
-1.2414	-2.0342	-1.2414	497.456	-1.2424	997.531	-1.2414	1498.3	-1.2434	1998.2	-1.2434	2497.97	-1.2484	2997.9	-1.4794	3497.61	-1.5224	3997.64
-1.2412	-2.0263	-1.2412	497.435	-1.2422	997.528	-1.2412	1498.29	-1.2432	1998.22	-1.2432	2497.97	-1.2482	2997.9	-1.4792	3497.6	-1.5222	3997.64
-1.2409	-2.027	-1.2409	497.421	-1.2419	997.54	-1.2409	1498.28	-1.2429	1998.23	-1.2429	2497.99	-1.2479	2997.89	-1.4789	3497.59	-1.5219	3997.63
-1.2407	-2.0198	-1.2407	497.418	-1.2417	997.539	-1.2407	1498.28	-1.2427	1998.22	-1.2427	2497.99	-1.2477	2997.89	-1.4787	3497.59	-1.5217	3997.61
-1.2404	-2.0154	-1.2404	497.409	-1.2414	997.53	-1.2404	1498.29	-1.2424	1998.2	-1.2424	2497.98	-1.2474	2997.9	-1.4784	3497.59	-1.5214	3997.62
-1.2402	-2.0251	-1.2402	497.407	-1.2412	997.523	-1.2402	1498.29	-1.2422	1998.18	-1.2422	2497.97	-1.2472	2997.9	-1.4782	3497.58	-1.5212	3997.62
-1.2399	-2.0334	-1.2399	497.408	-1.2409	997.521	-1.2399	1498.29	-1.2419	1998.17	-1.2419	2497.98	-1.2469	2997.88	-1.4779	3497.58	-1.5209	3997.62
-1.2397	-2.0378	-1.2397	497.408	-1.2407	997.534	-1.2397	1498.29	-1.2417	1998.17	-1.2417	2497.99	-1.2467	2997.88	-1.4777	3497.55	-1.5207	3997.62
-1.2395	-2.0447	-1.2395	497.404	-1.2405	997.538	-1.2395	1498.3	-1.2415	1998.18	-1.2415	2497.99	-1.2465	2997.89	-1.4775	3497.55	-1.5205	3997.6
-1.2392	-2.0716	-1.2392	497.393	-1.2402	997.528	-1.2392	1498.29	-1.2412	1998.18	-1.2412	2497.98	-1.2462	2997.9	-1.4772	3497.57	-1.5202	3997.59
-1.239	-2.0728	-1.239	497.397	-1.24	997.516	-1.239	1498.28	-1.241	1998.19	-1.241	2497.97	-1.246	2997.89	-1.477	3497.58	-1.52	3997.6
-1.2387	-2.064	-1.2387	497.406	-1.2397	997.494	-1.2387	1498.25	-1.2407	1998.2	-1.2407	2497.97	-1.2457	2997.89	-1.4767	3497.59	-1.5197	3997.62
-1.2385	-2.0469	-1.2385	497.41	-1.2395	997.497	-1.2385	1498.26	-1.2405	1998.18	-1.2405	2497.96	-1.2455	2997.89	-1.4765	3497.58	-1.5195	3997.63
-1.2382	-2.0357	-1.2382	497.416	-1.2392	997.504	-1.2382	1498.27	-1.2402	1998.18	-1.2402	2497.94	-1.2452	2997.88	-1.4762	3497.57	-1.5192	3997.63
-1.238	-2.0308	-1.238	497.415	-1.239	997.472	-1.238	1498.27	-1.24	1998.17	-1.24	2497.93	-1.245	2997.89	-1.476	3497.56	-1.519	3997.62
-1.2377	-2.0313	-1.2377	497.412	-1.2387	997.472	-1.2377	1498.27	-1.2397	1998.17	-1.2397	2497.94	-1.2447	2997.89	-1.4757	3497.56	-1.5187	3997.63
-1.2375	-2.0301	-1.2375	497.414	-1.2385	997.48	-1.2375	1498.27	-1.2395	1998.18	-1.2395	2497.95	-1.2445	2997.87	-1.4755	3497.56	-1.5185	3997.64
-1.2373	-2.0183	-1.2373	497.413	-1.2383	997.475	-1.2373	1498.28	-1.2393	1998.18	-1.2393	2497.95	-1.2443	2997.86	-1.4753	3497.56	-1.5183	3997.65
-1.237	-2.0287	-1.237	497.397	-1.238	997.476	-1.237	1498.29	-1.239	1998.18	-1.239	2497.95	-1.244	2997.87	-1.475	3497.57	-1.518	3997.66
-1.2368	-2.0366	-1.2368	497.392	-1.2378	997.479	-1.2368	1498.28	-1.2388	1998.18	-1.2388	2497.96	-1.2438	2997.89	-1.4748	3497.58	-1.5178	3997.64
-1.2365	-2.0247	-1.2365	497.412	-1.2375	997.485	-1.2365	1498.27	-1.2385	1998.18	-1.2385	2497.97	-1.2435	2997.88	-1.4745	3497.56	-1.5175	3997.6
-1.2363	-2.0349	-1.2363	497.432	-1.2373	997.484	-1.2363	1498.26	-1.2383	1998.18	-1.2383	2497.97	-1.2433	2997.87	-1.4743	3497.55	-1.5173	3997.58
-1.236	-2.0566	-1.236	497.433	-1.237	997.475	-1.236	1498.26	-1.238	1998.19	-1.238	2497.96	-1.243	2997.87	-1.474	3497.57	-1.517	3997.58
-1.2358	-2.0619	-1.2358	497.423	-1.2368	997.482	-1.2358	1498.26	-1.2378	1998.19	-1.2378	2497.96	-1.2428	2997.85	-1.4738	3497.56	-1.5168	3997.6
-1.2355	-2.0664	-1.2355	497.434	-1.2365	997.495	-1.2355	1498.24	-1.2375	1998.19	-1.2375	2497.96	-1.2425	2997.86	-1.4735	3497.56	-1.5165	3997.6
-1.2353	-2.0778	-1.2353	497.433	-1.2363	997.493	-1.2353	1498.23	-1.2373	1998.19	-1.2373	2497.95	-1.2423	2997.86	-1.4733	3497.57	-1.5163	3997.6
-1.2351	-2.0782	-1.2351	497.427	-1.2361	997.486	-1.2351	1498.22	-1.2371	1998.17	-1.2371	2497.95	-1.2421	2997.85	-1.4731	3497.57	-1.5161	3997.6
-1.2348	-2.0785	-1.2348	497.428	-1.2358	997.479	-1.2348	1498.23	-1.2368	1998.16	-1.2368	2497.96	-1.2418	2997.84	-1.4728	3497.58	-1.5158	3997.6
-1.2346	-2.0821	-1.2346	497.427	-1.2356	997.482	-1.2346	1498.24	-1.2366	1998.16	-1.2366	2497.96	-1.2416	2997.86	-1.4726	3497.57	-1.5156	3997.61
-1.2343	-2.0773	-1.2343	497.409	-1.2353	997.464	-1.2343	1498.24	-1.2363	1998.17	-1.2363	2497.98	-1.2413	2997.87	-1.4723	3497.57	-1.5153	3997.61
-1.2341	-2.071	-1.2341	497.388	-1.2351	997.443	-1.2341	1498.25	-1.2361	1998.19	-1.2361	2497.97	-1.2411	2997.86	-1.4721	3497.57	-1.5151	3997.61
-1.2338	-2.0588	-1.2338	497.392	-1.2348	997.442	-1.2338	1498.26	-1.2358	1998.19	-1.2358	2497.95	-1.2408	2997.87	-1.4718	3497.56	-1.5148	3997.61
-1.2336	-2.0666	-1.2336	497.405	-1.2346	997.456	-1.2336	1498.25	-1.2356	1998.18	-1.2356	2497.95	-1.2406	2997.87	-1.4716	3497.55	-1.5146	3997.62
-1.2333	-2.0684	-1.2333	497.395	-1.2343	997.457	-1.2333	1498.25	-1.2353	1998.18	-1.2353	2497.95	-1.2403	2997.86	-1.4713	3497.56	-1.5143	3997.61
-1.2331	-2.0603	-1.2331	497.4	-1.2341	997.457	-1.2331	1498.26	-1.2351	1998.19	-1.2351	2497.95	-1.2401	2997.84	-1.4711	3497.55	-1.5141	3997.6
-1.2329	-2.0633	-1.2329	497.407	-1.2339	997.452	-1.2329	1498.27	-1.2349	1998.18	-1.2349	2497.95	-1.2399	2997.83	-1.4709	3497.54	-1.5139	3997.6
-1.2326	-2.0649	-1.2326	497.398	-1.2336	997.443	-1.2326	1498.27	-1.2346	1998.17	-1.2346	2497.95	-1.2396	2997.84	-1.4706	3497.54	-1.5136	3997.59
-1.2324	-2.0799	-1.2324	497.405	-1.2334	997.445	-1.2324	1498.24	-1.2344	1998.17	-1.2344	2497.94	-1.2394	2997.83	-1.4704	3497.54	-1.5134	3997.59
-1.2321	-2.0845	-1.2321	497.405	-1.2331	997.448	-1.2321	1498.23	-1.2341	1998.16	-1.2341	2497.92	-1.2391	2997.83	-1.4701	3497.55	-1.5131	3997.58
-1.2319	-2.0982	-1.2319	497.383	-1.2329	997.46	-1.2319	1498.25	-1.2339	1998.15	-1.2339	2497.92	-1.2389	2997.83	-1.4699	3497.55	-1.5129	3997.58
-1.2316	-2.0921	-1.2316	497.389	-1.2326	997.47	-1.2316	1498.28	-1.2336	1998.16	-1.2336	2497.93	-1.2386	2997.82	-1.4696	3497.56	-1.5126	3997.58
-1.2314	-2.0922	-1.2314	497.406	-1.2324	997.475	-1.2314	1498.27	-1.2334	1998.17	-1.2334	2497.94	-1.2384	2997.82	-1.4694	3497.56	-1.5124	3997.59
-1.2311	-2.0935	-1.2311	497.398	-1.2321	997.482	-1.2311	1498.25	-1.2331	1998.18	-1.2331	2497.94	-1.2381	2997.82	-1.4691	3497.55	-1.5121	3997.59
-1.2309	-2.0807	-1.2309	497.392	-1.2319	997.491	-1.2309	1498.24	-1.2329	1998.17	-1.2329	2497.94	-1.2379	2997.82	-1.4689	3497.54	-1.5119	3997.59
-1.2307	-2.0825	-1.2307	497.392	-1.2317	997.5	-1.2307	1498.23	-1.2327	1998.15	-1.2327	2497.95	-1.2377	2997.83	-1.4687	3497.51	-1.5117	3997.58
-1.2304	-2.0832	-1.2304	497.389	-1.2314	997.498	-1.2304	1498.22	-1.2324	1998.15	-1.2324	2497.96	-1.2374	2997.83	-1.4684	3497.5	-1.5114	3997.57
-1.2302	-2.0814	-1.2302	497.381	-1.2312	997.475	-1.2302	1498.22	-1.2322	1998.17	-1.2322	2497.95	-1.2372	2997.82	-1.4682	3497.51	-1.5112	3997.59
-1.2299	-2.0811	-1.2299	497.388	-1.2309	997.45	-1.2299	1498.21	-1.2319	1998.19	-1.2319	2497.94	-1.2369	2997.83	-1.4679	3497.53	-1.5109	3997.58
-1.2297	-2.0618	-1.2297	497.402	-1.2307	997.446	-1.2297	1498.22	-1.2317	1998.17	-1.2317	2497.93	-1.2367	2997.85	-1.4677	3497.56	-1.5107	3997.56
-1.2294	-2.0605	-1.2294	497.399	-1.2304	997.456	-1.2294	1498.23	-1.2314	1998.15	-1.2314	2497.92	-1.2364	2997.85	-1.4674	3497.58	-1.5104	3997.55
-1.2292	-2.0722	-1.2292	497.384	-1.2302	997.449	-1.2292	1498.24	-1.2312	1998.15	-1.2312	2497.91	-1.2362	2997.84	-1.4672	3497.57	-1.5102	3997.57
-1.2289	-2.0625	-1.2289	497.371	-1.2299	997.447	-1.2289	1498.24	-1.2309	1998.15	-1.2309	2497.89	-1.2359	2997.82	-1.4669	3497.57	-1.5099	3997.56
-1.2287	-2.0632	-1.2287	497.369	-1.2297	997.457	-1.2287	1498.24	-1.2307	1998.16	-1.2307	2497.89	-1.2357	2997.81	-1.4667	3497.56	-1.5097	3997.56
-1.2285	-2.0777	-1.2285	497.37	-1.2295	997.445	-1.2285	1498.24	-1.2305	1998.17	-1.2305	2497.9	-1.2355	2997.8	-1.4665	3497.53	-1.5095	3997.57
-1.2282	-2.0935	-1.2282	497.355	-1.2292	997.441	-1.2282	1498.25	-1.2302	1998.18	-1.2302	2497.91	-1.2352	2997.82	-1.4662	3497.53	-1.5092	3997.57
-1.228	-2.0825	-1.228	497.362	-1.229	997.443	-1.228	1498.23	-1.23	1998.19	-1.23	2497.92	-1.235	2997.83	-1.466	3497.54	-1.509	3997.57
-1.2277	-2.0717	-1.2277	497.387	-1.2287	997.439	-1.2277	1498.22	-1.2297	1998.17	-1.2297	2497.92	-1.2347	2997.82	-1.4657	3497.54	-1.5087	3997.58
-1.2275	-2.0603	-1.2275	497.382	-1.2285	997.442	-1.2275	1498.22	-1.2295	1998.16	-1.2295	2497.92	-1.2345	2997.83	-1.4655	3497.54	-1.5085	3997.57
-1.2272	-2.057	-1.2272	497.37	-1.2282	997.45	-1.2272	1498.21	-1.2292	1998.14	-1.2292	2497.93	-1.2342	2997.83	-1.4652	3497.53	-1.5082	3997.56
-1.227	-2.0684	-1.227	497.373	-1.228	997.427	-1.227	1498.2	-1.229	1998.13	-1.229	2497.93	-1.234	2997.82	-1.465	3497.54	-1.508	3997.57
-1.2267	-2.0688	-1.2267	497.374	-1.2277	997.394	-1.2267	1498.2	-1.2287	1998.15	-1.2287	2497.92	-1.2337	2997.83	-1.4647	3497.54	-1.5077	3997.57
-1.2265	-2.076	-1.2265	497.372	-1.2275	997.412	-1.2265	1498.22	-1.2285	1998.15	-1.2285	2497.93	-1.2335	2997.81	-1.4645	3497.55	-1.5075	3997.57
-1.2263	-2.0816	-1.2263	497.377	-1.2273	997.432	-1.2263	1498.22	-1.2283	1998.15	-1.2283	2497.95	-1.2333	2997.81	-1.4643	3497.54	-1.5073	3997.57
-1.226	-2.0921	-1.226	497.368	-1.227	997.439	-1.226	1498.21	-1.228	1998.15	-1.228	2497.94	-1.233	2997.81	-1.464	3497.54	-1.507	3997.57
-1.2258	-2.0991	-1.2258	497.367	-1.2268	997.445	-1.2258	1498.21	-1.2278	1998.16	-1.2278	2497.94	-1.2328	2997.81	-1.4638	3497.54	-1.5068	3997.55
-1.2255	-2.1068	-1.2255	497.362	-1.2265	997.444	-1.2255	1498.21	-1.2275	1998.16	-1.2275	2497.95	-1.2325	2997.81	-1.4635	3497.53	-1.5065	3997.56
-1.2253	-2.1053	-1.2253	497.353	-1.2263	997.437	-1.2253	1498.23	-1.2273	1998.16	-1.2273	2497.93	-1.2323	2997.83	-1.4633	3497.52	-1.5063	3997.58
-1.225	-2.1042	-1.225	497.353	-1.226	997.428	-1.225	1498.23	-1.227	1998.14	-1.227	2497.94	-1.232	2997.83	-1.463	3497.52	-1.506	3997.58
-1.2248	-2.0903	-1.2248	497.358	-1.2258	997.413	-1.2248	1498.22	-1.2268	1998.11	-1.2268	2497.94	-1.2318	2997.82	-1.4628	3497.53	-1.5058	3997.58
-1.2245	-2.0729	-1.2245	497.363	-1.2255	997.421	-1.2245	1498.21	-1.2265	1998.1	-1.2265	2497.94	-1.2315	2997.81	-1.4625	3497.52	-1.5055	3997.57
-1.2243	-2.069	-1.2243	497.364	-1.2253	997.445	-1.2243	1498.21	-1.2263	1998.11	-1.2263	2497.94	-1.2313	2997.8	-1.4623	3497.51	-1.5053	3997.57
-1.2241	-2.0659	-1.2241	497.361	-1.2251	997.424	-1.2241	1498.2	-1.2261	1998.11	-1.2261	2497.93	-1.2311	2997.79	-1.4621	3497.51	-1.5051	3997.58
-1.2238	-2.0786	-1.2238	497.364	-1.2248	997.41	-1.2238	1498.22	-1.2258	1998.11	-1.2258	2497.93	-1.2308	2997.8	-1.4618	3497.51	-1.5048	3997.58
-1.2236	-2.0826	-1.2236	497.366	-1.2246	997.416	-1.2236	1498.23	-1.2256	1998.12	-1.2256	2497.92	-1.2306	2997.79	-1.4616	3497.5	-1.5046	3997.59
-1.2233	-2.095	-1.2233	497.38	-1.2243	997.416	-1.2233	1498.22	-1.2253	1998.14	-1.2253	2497.91	-1.2303	2997.8	-1.4613	3497.49	-1.5043	3997.59
-1.2231	-2.1058	-1.2231	497.383	-1.2241	997.429	-1.2231	1498.22	-1.2251	1998.16	-1.2251	2497.92	-1.2301	2997.8	-1.4611	3497.5	-1.5041	3997.58
-1.2228	-2.0833	-1.2228	497.371	-1.2238	997.438	-1.2228	1498.22	-1.2248	1998.16	-1.2248	2497.92	-1.2298	2997.78	-1.4608	3497.5	-1.5038	3997.58
-1.2226	-2.0727	-1.2226	497.368	-1.2236	997.44	-1.2226	1498.21	-1.2246	1998.16	-1.2246	2497.91	-1.2296	2997.79	-1.4606	3497.5	-1.5036	3997.57
-1.2223	-2.0831	-1.2223	497.362	-1.2233	997.437	-1.2223	1498.22	-1.2243	1998.16	-1.2243	2497.9	-1.2293	2997.8	-1.4603	3497.5	-1.5033	3997.54
-1.2221	-2.0928	-1.2221	497.351	-1.2231	997.43	-1.2221	1498.22	-1.2241	1998.14	-1.2241	2497.91	-1.2291	2997.8	-1.4601	3497.51	-1.5031	3997.53
-1.2219	-2.1036	-1.2219	497.354	-1.2229	997.441	-1.2219	1498.23	-1.2239	1998.13	-1.2239	2497.92	-1.2289	2997.81	-1.4599	3497.53	-1.5029	3997.54
-1.2216	-2.108	-1.2216	497.341	-1.2226	997.448	-1.2216	1498.25	-1.2236	1998.13	-1.2236	2497.91	-1.2286	2997.81	-1.4596	3497.53	-1.5026	3997.55
-1.2214	-2.1049	-1.2214	497.322	-1.2224	997.442	-1.2214	1498.24	-1.2234	1998.14	-1.2234	2497.9	-1.2284	2997.8	-1.4594	3497.52	-1.5024	3997.56
-1.2211	-2.0978	-1.2211	497.325	-1.2221	997.442	-1.2211	1498.23	-1.2231	1998.14	-1.2231	2497.9	-1.2281	2997.8	-1.4591	3497.52	-1.5021	3997.56
-1.2209	-2.1129	-1.2209	497.338	-1.2219	997.443	-1.2209	1498.22	-1.2229	1998.14	-1.2229	2497.9	-1.2279	2997.8	-1.4589	3497.52	-1.5019	3997.56
-1.2206	-2.1201	-1.2206	497.349	-1.2216	997.438	-1.2206	1498.2	-1.2226	1998.14	-1.2226	2497.9	-1.2276	2997.8	-1.4586	3497.52	-1.5016	3997.55
-1.2204	-2.1077	-1.2204	497.344	-1.2214	997.434	-1.2204	1498.2	-1.2224	1998.15	-1.2224	2497.9	-1.2274	2997.82	-1.4584	3497.52	-1.5014	3997.54
-1.2201	-2.0941	-1.2201	497.35	-1.2211	997.427	-1.2201	1498.2	-1.2221	1998.15	-1.2221	2497.91	-1.2271	2997.82	-1.4581	3497.53	-1.5011	3997.54
-1.2199	-2.0894	-1.2199	497.352	-1.2209	997.42	-1.2199	1498.2	-1.2219	1998.15	-1.2219	2497.93	-1.2269	2997.81	-1.4579	3497.54	-1.5009	3997.54
-1.2197	-2.1013	-1.2197	497.344	-1.2207	997.424	-1.2197	1498.2	-1.2217	1998.14	-1.2217	2497.93	-1.2267	2997.82	-1.4577	3497.52	-1.5007	3997.52
-1.2194	-2.1085	-1.2194	497.345	-1.2204	997.424	-1.2194	1498.19	-1.2214	1998.12	-1.2214	2497.93	-1.2264	2997.8	-1.4574	3497.5	-1.5004	3997.51
-1.2192	-2.1041	-1.2192	497.348	-1.2202	997.426	-1.2192	1498.19	-1.2212	1998.13	-1.2212	2497.94	-1.2262	2997.81	-1.4572	3497.49	-1.5002	3997.52
-1.2189	-2.0983	-1.2189	497.34	-1.2199	997.438	-1.2189	1498.18	-1.2209	1998.15	-1.2209	2497.93	-1.2259	2997.82	-1.4569	3497.48	-1.4999	3997.53
-1.2187	-2.1074	-1.2187	497.349	-1.2197	997.435	-1.2187	1498.17	-1.2207	1998.16	-1.2207	2497.93	-1.2257	2997.82	-1.4567	3497.48	-1.4997	3997.53
-1.2184	-2.1126	-1.2184	497.352	-1.2194	997.411	-1.2184	1498.18	-1.2204	1998.14	-1.2204	2497.92	-1.2254	2997.8	-1.4564	3497.5	-1.4994	3997.55
-1.2182	-2.0967	-1.2182	497.349	-1.2192	997.403	-1.2182	1498.19	-1.2202	1998.13	-1.2202	2497.92	-1.2252	2997.81	-1.4562	3497.49	-1.4992	3997.56
-1.2179	-2.1102	-1.2179	497.343	-1.2189	997.406	-1.2179	1498.19	-1.2199	1998.13	-1.2199	2497.91	-1.2249	2997.8	-1.4559	3497.46	-1.4989	3997.55
-1.2177	-2.1136	-1.2177	497.347	-1.2187	997.405	-1.2177	1498.18	-1.2197	1998.14	-1.2197	2497.9	-1.2247	2997.79	-1.4557	3497.47	-1.4987	3997.54
-1.2175	-2.1114	-1.2175	497.344	-1.2185	997.401	-1.2175	1498.18	-1.2195	1998.14	-1.2195	2497.91	-1.2245	2997.79	-1.4555	3497.46	-1.4985	3997.54
-1.2172	-2.1225	-1.2172	497.329	-1.2182	997.402	-1.2172	1498.18	-1.2192	1998.13	-1.2192	2497.92	-1.2242	2997.79	-1.4552	3497.46	-1.4982	3997.54
-1.217	-2.119	-1.217	497.338	-1.218	997.412	-1.217	1498.2	-1.219	1998.13	-1.219	2497.93	-1.224	2997.78	-1.455	3497.47	-1.498	3997.54
-1.2167	-2.0974	-1.2167	497.349	-1.2177	997.432	-1.2167	1498.22	-1.2187	1998.15	-1.2187	2497.93	-1.2237	2997.79	-1.4547	3497.46	-1.4977	3997.54
-1.2165	-2.0911	-1.2165	497.357	-1.2175	997.447	-1.2165	1498.21	-1.2185	1998.13	-1.2185	2497.94	-1.2235	2997.8	-1.4545	3497.46	-1.4975	3997.54
-1.2162	-2.0905	-1.2162	497.342	-1.2172	997.433	-1.2162	1498.2	-1.2182	1998.11	-1.2182	2497.93	-1.2232	2997.76	-1.4542	3497.48	-1.4972	3997.54
-1.216	-2.1016	-1.216	497.329	-1.217	997.422	-1.216	1498.19	-1.218	1998.11	-1.218	2497.93	-1.223	2997.75	-1.454	3497.49	-1.497	3997.54
-1.2157	-2.1121	-1.2157	497.305	-1.2167	997.411	-1.2157	1498.19	-1.2177	1998.12	-1.2177	2497.93	-1.2227	2997.76	-1.4537	3497.49	-1.4967	3997.53
-1.2155	-2.1191	-1.2155	497.302	-1.2165	997.401	-1.2155	1498.19	-1.2175	1998.14	-1.2175	2497.91	-1.2225	2997.77	-1.4535	3497.49	-1.4965	3997.51
-1.2153	-2.1273	-1.2153	497.319	-1.2163	997.385	-1.2153	1498.19	-1.2173	1998.15	-1.2173	2497.92	-1.2223	2997.78	-1.4533	3497.49	-1.4963	3997.51
-1.215	-2.1272	-1.215	497.324	-1.216	997.396	-1.215	1498.19	-1.217	1998.14	-1.217	2497.91	-1.222	2997.79	-1.453	3497.48	-1.496	3997.52
-1.2148	-2.1061	-1.2148	497.328	-1.2158	997.395	-1.2148	1498.19	-1.2168	1998.12	-1.2168	2497.89	-1.2218	2997.8	-1.4528	3497.47	-1.4958	3997.54
-1.2145	-2.0993	-1.2145	497.327	-1.2155	997.394	-1.2145	1498.2	-1.2165	1998.11	-1.2165	2497.89	-1.2215	2997.8	-1.4525	3497.47	-1.4955	3997.55
-1.2143	-2.1014	-1.2143	497.334	-1.2153	997.39	-1.2143	1498.21	-1.2163	1998.11	-1.2163	2497.9	-1.2213	2997.79	-1.4523	3497.47	-1.4953	3997.52
-1.214	-2.0988	-1.214	497.325	-1.215	997.378	-1.214	1498.21	-1.216	1998.1	-1.216	2497.89	-1.221	2997.79	-1.452	3497.47	-1.495	3997.52
-1.2138	-2.1124	-1.2138	497.322	-1.2148	997.381	-1.2138	1498.2	-1.2158	1998.1	-1.2158	2497.9	-1.2208	2997.8	-1.4518	3497.47	-1.4948	3997.53
-1.2135	-2.1197	-1.2135	497.326	-1.2145	997.378	-1.2135	1498.18	-1.2155	1998.11	-1.2155	2497.9	-1.2205	2997.8	-1.4515	3497.46	-1.4945	3997.53
-1.2133	-2.1108	-1.2133	497.306	-1.2143	997.381	-1.2133	1498.17	-1.2153	1998.12	-1.2153	2497.9	-1.2203	2997.8	-1.4513	3497.45	-1.4943	3997.52
-1.2131	-2.1183	-1.2131	497.295	-1.2141	997.388	-1.2131	1498.18	-1.2151	1998.12	-1.2151	2497.91	-1.2201	2997.79	-1.4511	3497.45	-1.4941	3997.51
-1.2128	-2.1538	-1.2128	497.307	-1.2138	997.381	-1.2128	1498.18	-1.2148	1998.12	-1.2148	2497.9	-1.2198	2997.78	-1.4508	3497.45	-1.4938	3997.51
-1.2126	-2.153	-1.2126	497.304	-1.2136	997.367	-1.2126	1498.19	-1.2146	1998.15	-1.2146	2497.89	-1.2196	2997.76	-1.4506	3497.45	-1.4936	3997.5
-1.2123	-2.1464	-1.2123	497.31	-1.2133	997.36	-1.2123	1498.18	-1.2143	1998.16	-1.2143	2497.91	-1.2193	2997.76	-1.4503	3497.43	-1.4933	3997.51
-1.2121	-2.153	-1.2121	497.308	-1.2131	997.366	-1.2121	1498.18	-1.2141	1998.14	-1.2141	2497.89	-1.2191	2997.76	-1.4501	3497.44	-1.4931	3997.51
-1.2118	-2.1445	-1.2118	497.296	-1.2128	997.38	-1.2118	1498.18	-1.2138	1998.11	-1.2138	2497.88	-1.2188	2997.76	-1.4498	3497.46	-1.4928	3997.51
-1.2116	-2.1375	-1.2116	497.297	-1.2126	997.396	-1.2116	1498.18	-1.2136	1998.11	-1.2136	2497.89	-1.2186	2997.77	-1.4496	3497.46	-1.4926	3997.51
-1.2113	-2.151	-1.2113	497.288	-1.2123	997.403	-1.2113	1498.17	-1.2133	1998.12	-1.2133	2497.9	-1.2183	2997.8	-1.4493	3497.46	-1.4923	3997.52
-1.2111	-2.1466	-1.2111	497.303	-1.2121	997.404	-1.2111	1498.16	-1.2131	1998.13	-1.2131	2497.92	-1.2181	2997.8	-1.4491	3497.46	-1.4921	3997.54
-1.2109	-2.1327	-1.2109	497.322	-1.2119	997.403	-1.2109	1498.19	-1.2129	1998.14	-1.2129	2497.91	-1.2179	2997.79	-1.4489	3497.46	-1.4919	3997.54
-1.2106	-2.1336	-1.2106	497.324	-1.2116	997.397	-1.2106	1498.19	-1.2126	1998.13	-1.2126	2497.9	-1.2176	2997.76	-1.4486	3497.45	-1.4916	3997.53
-1.2104	-2.1355	-1.2104	497.309	-1.2114	997.386	-1.2104	1498.17	-1.2124	1998.13	-1.2124	2497.88	-1.2174	2997.76	-1.4484	3497.45	-1.4914	3997.5
-1.2101	-2.1457	-1.2101	497.305	-1.2111	997.385	-1.2101	1498.16	-1.2121	1998.13	-1.2121	2497.87	-1.2171	2997.77	-1.4481	3497.46	-1.4911	3997.49
-1.2099	-2.1529	-1.2099	497.3	-1.2109	997.384	-1.2099	1498.15	-1.2119	1998.13	-1.2119	2497.88	-1.2169	2997.79	-1.4479	3497.46	-1.4909	3997.49
-1.2096	-2.152	-1.2096	497.284	-1.2106	997.375	-1.2096	1498.16	-1.2116	1998.13	-1.2116	2497.89	-1.2166	2997.82	-1.4476	3497.45	-1.4906	3997.5
-1.2094	-2.1606	-1.2094	497.278	-1.2104	997.377	-1.2094	1498.16	-1.2114	1998.12	-1.2114	2497.9	-1.2164	2997.82	-1.4474	3497.45	-1.4904	3997.5
-1.2091	-2.1529	-1.2091	497.268	-1.2101	997.378	-1.2091	1498.16	-1.2111	1998.12	-1.2111	2497.89	-1.2161	2997.8	-1.4471	3497.46	-1.4901	3997.5
-1.2089	-2.1385	-1.2089	497.263	-1.2099	997.377	-1.2089	1498.15	-1.2109	1998.13	-1.2109	2497.89	-1.2159	2997.79	-1.4469	3497.48	-1.4899	3997.49
-1.2087	-2.1403	-1.2087	497.27	-1.2097	997.374	-1.2087	1498.16	-1.2107	1998.12	-1.2107	2497.9	-1.2157	2997.77	-1.4467	3497.5	-1.4897	3997.49
-1.2084	-2.1566	-1.2084	497.286	-1.2094	997.369	-1.2084	1498.16	-1.2104	1998.13	-1.2104	2497.89	-1.2154	2997.75	-1.4464	3497.49	-1.4894	3997.48
-1.2082	-2.145	-1.2082	497.303	-1.2092	997.365	-1.2082	1498.16	-1.2102	1998.15	-1.2102	2497.88	-1.2152	2997.76	-1.4462	3497.46	-1.4892	3997.49
-1.2079	-2.1323	-1.2079	497.306	-1.2089	997.371	-1.2079	1498.15	-1.2099	1998.14	-1.2099	2497.87	-1.2149	2997.77	-1.4459	3497.46	-1.4889	3997.5
-1.2077	-2.1529	-1.2077	497.289	-1.2087	997.37	-1.2077	1498.12	-1.2097	1998.12	-1.2097	2497.88	-1.2147	2997.78	-1.4457	3497.48	-1.4887	3997.5
-1.2074	-2.1748	-1.2074	497.28	-1.2084	997.378	-1.2074	1498.13	-1.2094	1998.12	-1.2094	2497.87	-1.2144	2997.77	-1.4454	3497.48	-1.4884	3997.49
-1.2072	-2.1743	-1.2072	497.289	-1.2082	997.389	-1.2072	1498.15	-1.2092	1998.11	-1.2092	2497.87	-1.2142	2997.79	-1.4452	3497.48	-1.4882	3997.49
-1.2069	-2.1639	-1.2069	497.287	-1.2079	997.396	-1.2069	1498.15	-1.2089	1998.09	-1.2089	2497.89	-1.2139	2997.78	-1.4449	3497.47	-1.4879	3997.5
-1.2067	-2.1559	-1.2067	497.279	-1.2077	997.389	-1.2067	1498.15	-1.2087	1998.1	-1.2087	2497.9	-1.2137	2997.77	-1.4447	3497.45	-1.4877	3997.5
-1.2065	-2.1438	-1.2065	497.283	-1.2075	997.38	-1.2065	1498.13	-1.2085	1998.12	-1.2085	2497.88	-1.2135	2997.78	-1.4445	3497.44	-1.4875	3997.49
-1.2062	-2.1397	-1.2062	497.284	-1.2072	997.381	-1.2062	1498.13	-1.2082	1998.13	-1.2082	2497.87	-1.2132	2997.78	-1.4442	3497.44	-1.4872	3997.48
-1.206	-2.1379	-1.206	497.272	-1.207	997.381	-1.206	1498.14	-1.208	1998.13	-1.208	2497.87	-1.213	2997.77	-1.444	3497.44	-1.487	3997.49
-1.2057	-2.1494	-1.2057	497.266	-1.2067	997.368	-1.2057	1498.15	-1.2077	1998.11	-1.2077	2497.87	-1.2127	2997.76	-1.4437	3497.45	-1.4867	3997.52
-1.2055	-2.1608	-1.2055	497.267	-1.2065	997.354	-1.2055	1498.18	-1.2075	1998.1	-1.2075	2497.87	-1.2125	2997.74	-1.4435	3497.47	-1.4865	3997.52
-1.2052	-2.1528	-1.2052	497.281	-1.2062	997.374	-1.2052	1498.2	-1.2072	1998.11	-1.2072	2497.87	-1.2122	2997.74	-1.4432	3497.46	-1.4862	3997.51
-1.205	-2.138	-1.205	497.3	-1.206	997.386	-1.205	1498.21	-1.207	1998.11	-1.207	2497.85	-1.212	2997.76	-1.443	3497.45	-1.486	3997.49
-1.2047	-2.1341	-1.2047	497.296	-1.2057	997.369	-1.2047	1498.19	-1.2067	1998.11	-1.2067	2497.85	-1.2117	2997.76	-1.4427	3497.44	-1.4857	3997.49
-1.2045	-2.1465	-1.2045	497.299	-1.2055	997.347	-1.2045	1498.18	-1.2065	1998.11	-1.2065	2497.86	-1.2115	2997.76	-1.4425	3497.45	-1.4855	3997.49
-1.2043	-2.1566	-1.2043	497.293	-1.2053	997.352	-1.2043	1498.17	-1.2063	1998.11	-1.2063	2497.88	-1.2113	2997.75	-1.4423	3497.46	-1.4853	3997.47
-1.204	-2.1575	-1.204	497.264	-1.205	997.352	-1.204	1498.16	-1.206	1998.09	-1.206	2497.91	-1.211	2997.75	-1.442	3497.45	-1.485	3997.45
-1.2038	-2.1617	-1.2038	497.256	-1.2048	997.347	-1.2038	1498.17	-1.2058	1998.09	-1.2058	2497.92	-1.2108	2997.74	-1.4418	3497.43	-1.4848	3997.45
-1.2035	-2.1619	-1.2035	497.268	-1.2045	997.346	-1.2035	1498.16	-1.2055	1998.1	-1.2055	2497.92	-1.2105	2997.73	-1.4415	3497.45	-1.4845	3997.46
-1.2033	-2.1428	-1.2033	497.267	-1.2043	997.326	-1.2033	1498.13	-1.2053	1998.1	-1.2053	2497.9	-1.2103	2997.72	-1.4413	3497.44	-1.4843	3997.45
-1.203	-2.144	-1.203	497.269	-1.204	997.319	-1.203	1498.13	-1.205	1998.1	-1.205	2497.89	-1.21	2997.74	-1.441	3497.42	-1.484	3997.44
-1.2028	-2.159	-1.2028	497.27	-1.2038	997.329	-1.2028	1498.15	-1.2048	1998.09	-1.2048	2497.89	-1.2098	2997.75	-1.4408	3497.42	-1.4838	3997.45
-1.2025	-2.1514	-1.2025	497.277	-1.2035	997.322	-1.2025	1498.15	-1.2045	1998.09	-1.2045	2497.88	-1.2095	2997.75	-1.4405	3497.43	-1.4835	3997.46
-1.2023	-2.1537	-1.2023	497.286	-1.2033	997.338	-1.2023	1498.15	-1.2043	1998.09	-1.2043	2497.88	-1.2093	2997.75	-1.4403	3497.43	-1.4833	3997.46
-1.2021	-2.1606	-1.2021	497.283	-1.2031	997.346	-1.2021	1498.17	-1.2041	1998.09	-1.2041	2497.87	-1.2091	2997.75	-1.4401	3497.44	-1.4831	3997.45
-1.2018	-2.1425	-1.2018	497.281	-1.2028	997.349	-1.2018	1498.16	-1.2038	1998.07	-1.2038	2497.85	-1.2088	2997.75	-1.4398	3497.45	-1.4828	3997.46
-1.2016	-2.1318	-1.2016	497.296	-1.2026	997.35	-1.2016	1498.15	-1.2036	1998.07	-1.2036	2497.85	-1.2086	2997.75	-1.4396	3497.45	-1.4826	3997.47
-1.2013	-2.1302	-1.2013	497.295	-1.2023	997.342	-1.2013	1498.16	-1.2033	1998.06	-1.2033	2497.86	-1.2083	2997.74	-1.4393	3497.45	-1.4823	3997.49
-1.2011	-2.1214	-1.2011	497.29	-1.2021	997.359	-1.2011	1498.16	-1.2031	1998.07	-1.2031	2497.88	-1.2081	2997.73	-1.4391	3497.44	-1.4821	3997.48
-1.2008	-2.1159	-1.2008	497.277	-1.2018	997.359	-1.2008	1498.16	-1.2028	1998.08	-1.2028	2497.88	-1.2078	2997.74	-1.4388	3497.44	-1.4818	3997.49
-1.2006	-2.1335	-1.2006	497.253	-1.2016	997.342	-1.2006	1498.14	-1.2026	1998.09	-1.2026	2497.87	-1.2076	2997.74	-1.4386	3497.45	-1.4816	3997.5
-1.2003	-2.1519	-1.2003	497.248	-1.2013	997.33	-1.2003	1498.14	-1.2023	1998.09	-1.2023	2497.87	-1.2073	2997.74	-1.4383	3497.45	-1.4813	3997.5
-1.2001	-2.1627	-1.2001	497.237	-1.2011	997.337	-1.2001	1498.16	-1.2021	1998.09	-1.2021	2497.87	-1.2071	2997.73	-1.4381	3497.45	-1.4811	3997.49
-1.1999	-2.1647	-1.1999	497.246	-1.2009	997.346	-1.1999	1498.16	-1.2019	1998.08	-1.2019	2497.86	-1.2069	2997.72	-1.4379	3497.46	-1.4809	3997.48
-1.1996	-2.1587	-1.1996	497.236	-1.2006	997.351	-1.1996	1498.18	-1.2016	1998.07	-1.2016	2497.86	-1.2066	2997.72	-1.4376	3497.44	-1.4806	3997.49
-1.1994	-2.1668	-1.1994	497.222	-1.2004	997.347	-1.1994	1498.2	-1.2014	1998.07	-1.2014	2497.87	-1.2064	2997.72	-1.4374	3497.45	-1.4804	3997.5
-1.1991	-2.1883	-1.1991	497.232	-1.2001	997.319	-1.1991	1498.18	-1.2011	1998.07	-1.2011	2497.86	-1.2061	2997.73	-1.4371	3497.46	-1.4801	3997.51
-1.1989	-2.1767	-1.1989	497.24	-1.1999	997.314	-1.1989	1498.15	-1.2009	1998.07	-1.2009	2497.84	-1.2059	2997.73	-1.4369	3497.45	-1.4799	3997.51
-1.1986	-2.1621	-1.1986	497.235	-1.1996	997.312	-1.1986	1498.14	-1.2006	1998.07	-1.2006	2497.85	-1.2056	2997.73	-1.4366	3497.45	-1.4796	3997.5
-1.1984	-2.1598	-1.1984	497.23	-1.1994	997.309	-1.1984	1498.14	-1.2004	1998.07	-1.2004	2497.84	-1.2054	2997.73	-1.4364	3497.45	-1.4794	3997.49
-1.1981	-2.1473	-1.1981	497.242	-1.1991	997.322	-1.1981	1498.13	-1.2001	1998.09	-1.2001	2497.84	-1.2051	2997.75	-1.4361	3497.43	-1.4791	3997.5
-1.1979	-2.1435	-1.1979	497.249	-1.1989	997.332	-1.1979	1498.14	-1.1999	1998.07	-1.1999	2497.84	-1.2049	2997.76	-1.4359	3497.44	-1.4789	3997.52
-1.1977	-2.1508	-1.1977	497.243	-1.1987	997.343	-1.1977	1498.15	-1.1997	1998.07	-1.1997	2497.84	-1.2047	2997.76	-1.4357	3497.44	-1.4787	3997.51
-1.1974	-2.156	-1.1974	497.237	-1.1984	997.347	-1.1974	1498.14	-1.1994	1998.08	-1.1994	2497.83	-1.2044	2997.75	-1.4354	3497.44	-1.4784	3997.49
-1.1972	-2.1575	-1.1972	497.236	-1.1982	997.358	-1.1972	1498.15	-1.1992	1998.06	-1.1992	2497.83	-1.2042	2997.74	-1.4352	3497.44	-1.4782	3997.49
-1.1969	-2.168	-1.1969	497.233	-1.1979	997.379	-1.1969	1498.16	-1.1989	1998.05	-1.1989	2497.83	-1.2039	2997.73	-1.4349	3497.44	-1.4779	3997.49
-1.1967	-2.1676	-1.1967	497.249	-1.1977	997.376	-1.1967	1498.17	-1.1987	1998.05	-1.1987	2497.84	-1.2037	2997.7	-1.4347	3497.43	-1.4777	3997.48
-1.1964	-2.161	-1.1964	497.262	-1.1974	997.36	-1.1964	1498.16	-1.1984	1998.06	-1.1984	2497.85	-1.2034	2997.71	-1.4344	3497.42	-1.4774	3997.48
-1.1962	-2.15	-1.1962	497.27	-1.1972	997.359	-1.1962	1498.15	-1.1982	1998.05	-1.1982	2497.85	-1.2032	2997.72	-1.4342	3497.43	-1.4772	3997.48
-1.1959	-2.135	-1.1959	497.267	-1.1969	997.366	-1.1959	1498.14	-1.1979	1998.05	-1.1979	2497.85	-1.2029	2997.73	-1.4339	3497.43	-1.4769	3997.48
-1.1957	-2.1255	-1.1957	497.266	-1.1967	997.373	-1.1957	1498.15	-1.1977	1998.03	-1.1977	2497.86	-1.2027	2997.72	-1.4337	3497.45	-1.4767	3997.48
-1.1955	-2.1215	-1.1955	497.267	-1.1965	997.356	-1.1955	1498.17	-1.1975	1998.02	-1.1975	2497.86	-1.2025	2997.72	-1.4335	3497.45	-1.4765	3997.47
-1.1952	-2.138	-1.1952	497.265	-1.1962	997.353	-1.1952	1498.19	-1.1972	1998.02	-1.1972	2497.83	-1.2022	2997.74	-1.4332	3497.45	-1.4762	3997.47
-1.195	-2.1575	-1.195	497.263	-1.196	997.354	-1.195	1498.19	-1.197	1998.02	-1.197	2497.82	-1.202	2997.73	-1.433	3497.45	-1.476	3997.46
-1.1947	-2.1705	-1.1947	497.276	-1.1957	997.37	-1.1947	1498.16	-1.1967	1998.01	-1.1967	2497.82	-1.2017	2997.73	-1.4327	3497.45	-1.4757	3997.45
-1.1945	-2.1647	-1.1945	497.286	-1.1955	997.377	-1.1945	1498.14	-1.1965	1998.02	-1.1965	2497.83	-1.2015	2997.73	-1.4325	3497.44	-1.4755	3997.46
-1.1942	-2.1675	-1.1942	497.287	-1.1952	997.379	-1.1942	1498.16	-1.1962	1998.03	-1.1962	2497.83	-1.2012	2997.73	-1.4322	3497.42	-1.4752	3997.46
-1.194	-2.1787	-1.194	497.282	-1.195	997.374	-1.194	1498.17	-1.196	1998.03	-1.196	2497.82	-1.201	2997.73	-1.432	3497.41	-1.475	3997.45
-1.1937	-2.1854	-1.1937	497.289	-1.1947	997.377	-1.1937	1498.15	-1.1957	1998.04	-1.1957	2497.81	-1.2007	2997.71	-1.4317	3497.41	-1.4747	3997.46
-1.1935	-2.1861	-1.1935	497.29	-1.1945	997.375	-1.1935	1498.16	-1.1955	1998.04	-1.1955	2497.83	-1.2005	2997.73	-1.4315	3497.41	-1.4745	3997.46
-1.1933	-2.1933	-1.1933	497.277	-1.1943	997.356	-1.1933	1498.16	-1.1953	1998.05	-1.1953	2497.83	-1.2003	2997.74	-1.4313	3497.41	-1.4743	3997.48
-1.193	-2.1886	-1.193	497.276	-1.194	997.357	-1.193	1498.15	-1.195	1998.04	-1.195	2497.82	-1.2	2997.74	-1.431	3497.41	-1.474	3997.48
-1.1928	-2.1723	-1.1928	497.272	-1.1938	997.373	-1.1928	1498.13	-1.1948	1998.05	-1.1948	2497.84	-1.1998	2997.75	-1.4308	3497.42	-1.4738	3997.47
-1.1925	-2.1644	-1.1925	497.263	-1.1935	997.373	-1.1925	1498.11	-1.1945	1998.05	-1.1945	2497.83	-1.1995	2997.75	-1.4305	3497.43	-1.4735	3997.47
-1.1923	-2.1495	-1.1923	497.268	-1.1933	997.369	-1.1923	1498.1	-1.1943	1998.03	-1.1943	2497.84	-1.1993	2997.75	-1.4303	3497.42	-1.4733	3997.47
-1.192	-2.1496	-1.192	497.265	-1.193	997.354	-1.192	1498.12	-1.194	1998.03	-1.194	2497.85	-1.199	2997.74	-1.43	3497.39	-1.473	3997.46
-1.1918	-2.1741	-1.1918	497.255	-1.1928	997.335	-1.1918	1498.14	-1.1938	1998.05	-1.1938	2497.84	-1.1988	2997.71	-1.4298	3497.38	-1.4728	3997.47
-1.1915	-2.1767	-1.1915	497.243	-1.1925	997.333	-1.1915	1498.12	-1.1935	1998.07	-1.1935	2497.85	-1.1985	2997.71	-1.4295	3497.39	-1.4725	3997.49
-1.1913	-2.1795	-1.1913	497.244	-1.1923	997.331	-1.1913	1498.12	-1.1933	1998.08	-1.1933	2497.85	-1.1983	2997.7	-1.4293	3497.39	-1.4723	3997.48
-1.1911	-2.1774	-1.1911	497.258	-1.1921	997.334	-1.1911	1498.12	-1.1931	1998.08	-1.1931	2497.85	-1.1981	2997.7	-1.4291	3497.41	-1.4721	3997.48
-1.1908	-2.1796	-1.1908	497.272	-1.1918	997.333	-1.1908	1498.11	-1.1928	1998.07	-1.1928	2497.84	-1.1978	2997.72	-1.4288	3497.41	-1.4718	3997.47
-1.1906	-2.1758	-1.1906	497.275	-1.1916	997.325	-1.1906	1498.1	-1.1926	1998.07	-1.1926	2497.83	-1.1976	2997.72	-1.4286	3497.43	-1.4716	3997.46
-1.1903	-2.1704	-1.1903	497.278	-1.1913	997.318	-1.1903	1498.11	-1.1923	1998.07	-1.1923	2497.83	-1.1973	2997.72	-1.4283	3497.43	-1.4713	3997.45
-1.1901	-2.1726	-1.1901	497.268	-1.1911	997.32	-1.1901	1498.11	-1.1921	1998.09	-1.1921	2497.83	-1.1971	2997.73	-1.4281	3497.42	-1.4711	3997.45
-1.1898	-2.1716	-1.1898	497.26	-1.1908	997.32	-1.1898	1498.11	-1.1918	1998.09	-1.1918	2497.84	-1.1968	2997.73	-1.4278	3497.41	-1.4708	3997.47
-1.1896	-2.1818	-1.1896	497.26	-1.1906	997.323	-1.1896	1498.13	-1.1916	1998.08	-1.1916	2497.86	-1.1966	2997.74	-1.4276	3497.42	-1.4706	3997.49
-1.1893	-2.1699	-1.1893	497.255	-1.1903	997.338	-1.1893	1498.12	-1.1913	1998.07	-1.1913	2497.87	-1.1963	2997.73	-1.4273	3497.42	-1.4703	3997.48
-1.1891	-2.1551	-1.1891	497.242	-1.1901	997.339	-1.1891	1498.12	-1.1911	1998.05	-1.1911	2497.87	-1.1961	2997.72	-1.4271	3497.42	-1.4701	3997.48
-1.1889	-2.1665	-1.1889	497.235	-1.1899	997.339	-1.1889	1498.12	-1.1909	1998.06	-1.1909	2497.86	-1.1959	2997.73	-1.4269	3497.41	-1.4699	3997.48
-1.1886	-2.1875	-1.1886	497.24	-1.1896	997.35	-1.1886	1498.11	-1.1906	1998.08	-1.1906	2497.85	-1.1956	2997.73	-1.4266	3497.4	-1.4696	3997.46
-1.1884	-2.1992	-1.1884	497.265	-1.1894	997.347	-1.1884	1498.1	-1.1904	1998.08	-1.1904	2497.84	-1.1954	2997.72	-1.4264	3497.39	-1.4694	3997.45
-1.1881	-2.205	-1.1881	497.274	-1.1891	997.34	-1.1881	1498.11	-1.1901	1998.08	-1.1901	2497.82	-1.1951	2997.71	-1.4261	3497.39	-1.4691	3997.44
-1.1879	-2.1929	-1.1879	497.264	-1.1889	997.327	-1.1879	1498.13	-1.1899	1998.08	-1.1899	2497.8	-1.1949	2997.71	-1.4259	3497.4	-1.4689	3997.44
-1.1876	-2.175	-1.1876	497.245	-1.1886	997.33	-1.1876	1498.14	-1.1896	1998.08	-1.1896	2497.82	-1.1946	2997.71	-1.4256	3497.43	-1.4686	3997.43
-1.1874	-2.1742	-1.1874	497.227	-1.1884	997.33	-1.1874	1498.13	-1.1894	1998.06	-1.1894	2497.82	-1.1944	2997.73	-1.4254	3497.44	-1.4684	3997.43
-1.1871	-2.1841	-1.1871	497.237	-1.1881	997.315	-1.1871	1498.12	-1.1891	1998.05	-1.1891	2497.82	-1.1941	2997.74	-1.4251	3497.42	-1.4681	3997.42
-1.1869	-2.188	-1.1869	497.257	-1.1879	997.32	-1.1869	1498.12	-1.1889	1998.06	-1.1889	2497.8	-1.1939	2997.72	-1.4249	3497.42	-1.4679	3997.43
-1.1867	-2.188	-1.1867	497.249	-1.1877	997.314	-1.1867	1498.13	-1.1887	1998.07	-1.1887	2497.8	-1.1937	2997.72	-1.4247	3497.41	-1.4677	3997.43
-1.1864	-2.1718	-1.1864	497.235	-1.1874	997.304	-1.1864	1498.14	-1.1884	1998.06	-1.1884	2497.82	-1.1934	2997.74	-1.4244	3497.41	-1.4674	3997.43
-1.1862	-2.152	-1.1862	497.232	-1.1872	997.313	-1.1862	1498.14	-1.1882	1998.07	-1.1882	2497.81	-1.1932	2997.73	-1.4242	3497.41	-1.4672	3997.42
-1.1859	-2.139	-1.1859	497.215	-1.1869	997.304	-1.1859	1498.13	-1.1879	1998.08	-1.1879	2497.81	-1.1929	2997.72	-1.4239	3497.42	-1.4669	3997.43
-1.1857	-2.137	-1.1857	497.204	-1.1867	997.287	-1.1857	1498.13	-1.1877	1998.08	-1.1877	2497.81	-1.1927	2997.7	-1.4237	3497.42	-1.4667	3997.44
-1.1854	-2.144	-1.1854	497.205	-1.1864	997.295	-1.1854	1498.14	-1.1874	1998.08	-1.1874	2497.8	-1.1924	2997.7	-1.4234	3497.41	-1.4664	3997.44
-1.1852	-2.1669	-1.1852	497.214	-1.1862	997.301	-1.1852	1498.14	-1.1872	1998.06	-1.1872	2497.8	-1.1922	2997.72	-1.4232	3497.41	-1.4662	3997.44
-1.1849	-2.1719	-1.1849	497.225	-1.1859	997.303	-1.1849	1498.13	-1.1869	1998.05	-1.1869	2497.8	-1.1919	2997.73	-1.4229	3497.4	-1.4659	3997.43
-1.1847	-2.1815	-1.1847	497.226	-1.1857	997.3	-1.1847	1498.14	-1.1867	1998.05	-1.1867	2497.8	-1.1917	2997.72	-1.4227	3497.39	-1.4657	3997.43
-1.1845	-2.1985	-1.1845	497.211	-1.1855	997.302	-1.1845	1498.14	-1.1865	1998.07	-1.1865	2497.82	-1.1915	2997.71	-1.4225	3497.38	-1.4655	3997.43
-1.1842	-2.2005	-1.1842	497.201	-1.1852	997.301	-1.1842	1498.12	-1.1862	1998.07	-1.1862	2497.83	-1.1912	2997.71	-1.4222	3497.39	-1.4652	3997.43
-1.184	-2.1985	-1.184	497.203	-1.185	997.298	-1.184	1498.1	-1.186	1998.06	-1.186	2497.84	-1.191	2997.7	-1.422	3497.4	-1.465	3997.42
-1.1837	-2.1845	-1.1837	497.197	-1.1847	997.297	-1.1837	1498.09	-1.1857	1998.04	-1.1857	2497.85	-1.1907	2997.7	-1.4217	3497.4	-1.4647	3997.43
-1.1835	-2.1713	-1.1835	497.199	-1.1845	997.31	-1.1835	1498.09	-1.1855	1998.05	-1.1855	2497.83	-1.1905	2997.71	-1.4215	3497.41	-1.4645	3997.42
-1.1832	-2.1697	-1.1832	497.215	-1.1842	997.315	-1.1832	1498.1	-1.1852	1998.07	-1.1852	2497.81	-1.1902	2997.71	-1.4212	3497.41	-1.4642	3997.44
-1.183	-2.1709	-1.183	497.239	-1.184	997.323	-1.183	1498.11	-1.185	1998.07	-1.185	2497.8	-1.19	2997.71	-1.421	3497.4	-1.464	3997.47
-1.1827	-2.1818	-1.1827	497.255	-1.1837	997.324	-1.1827	1498.13	-1.1847	1998.06	-1.1847	2497.79	-1.1897	2997.72	-1.4207	3497.39	-1.4637	3997.47
-1.1825	-2.1901	-1.1825	497.25	-1.1835	997.33	-1.1825	1498.15	-1.1845	1998.05	-1.1845	2497.8	-1.1895	2997.73	-1.4205	3497.39	-1.4635	3997.46
-1.1823	-2.1829	-1.1823	497.237	-1.1833	997.326	-1.1823	1498.16	-1.1843	1998.05	-1.1843	2497.81	-1.1893	2997.72	-1.4203	3497.4	-1.4633	3997.46
-1.182	-2.18	-1.182	497.23	-1.183	997.32	-1.182	1498.15	-1.184	1998.05	-1.184	2497.8	-1.189	2997.71	-1.42	3497.41	-1.463	3997.44
-1.1818	-2.1858	-1.1818	497.231	-1.1828	997.315	-1.1818	1498.14	-1.1838	1998.04	-1.1838	2497.78	-1.1888	2997.71	-1.4198	3497.37	-1.4628	3997.44
-1.1815	-2.1995	-1.1815	497.226	-1.1825	997.32	-1.1815	1498.14	-1.1835	1998.04	-1.1835	2497.77	-1.1885	2997.71	-1.4195	3497.37	-1.4625	3997.45
-1.1813	-2.2179	-1.1813	497.221	-1.1823	997.328	-1.1813	1498.13	-1.1833	1998.05	-1.1833	2497.77	-1.1883	2997.7	-1.4193	3497.37	-1.4623	3997.46
-1.181	-2.2202	-1.181	497.199	-1.182	997.336	-1.181	1498.11	-1.183	1998.06	-1.183	2497.77	-1.188	2997.69	-1.419	3497.37	-1.462	3997.47
-1.1808	-2.2056	-1.1808	497.17	-1.1818	997.344	-1.1808	1498.11	-1.1828	1998.05	-1.1828	2497.79	-1.1878	2997.69	-1.4188	3497.38	-1.4618	3997.46
-1.1805	-2.2071	-1.1805	497.164	-1.1815	997.33	-1.1805	1498.13	-1.1825	1998.06	-1.1825	2497.81	-1.1875	2997.69	-1.4185	3497.37	-1.4615	3997.46
-1.1803	-2.2105	-1.1803	497.175	-1.1813	997.322	-1.1803	1498.12	-1.1823	1998.07	-1.1823	2497.8	-1.1873	2997.7	-1.4183	3497.39	-1.4613	3997.46
-1.1801	-2.2125	-1.1801	497.185	-1.1811	997.315	-1.1801	1498.12	-1.1821	1998.07	-1.1821	2497.78	-1.1871	2997.69	-1.4181	3497.39	-1.4611	3997.46
-1.1798	-2.2145	-1.1798	497.199	-1.1808	997.306	-1.1798	1498.12	-1.1818	1998.06	-1.1818	2497.79	-1.1868	2997.69	-1.4178	3497.38	-1.4608	3997.45
-1.1796	-2.2035	-1.1796	497.202	-1.1806	997.311	-1.1796	1498.11	-1.1816	1998.05	-1.1816	2497.8	-1.1866	2997.68	-1.4176	3497.36	-1.4606	3997.45
-1.1793	-2.2025	-1.1793	497.21	-1.1803	997.313	-1.1793	1498.1	-1.1813	1998.05	-1.1813	2497.84	-1.1863	2997.67	-1.4173	3497.36	-1.4603	3997.46
-1.1791	-2.2038	-1.1791	497.22	-1.1801	997.306	-1.1791	1498.1	-1.1811	1998.04	-1.1811	2497.85	-1.1861	2997.68	-1.4171	3497.37	-1.4601	3997.46
-1.1788	-2.1968	-1.1788	497.236	-1.1798	997.315	-1.1788	1498.12	-1.1808	1998.03	-1.1808	2497.83	-1.1858	2997.64	-1.4168	3497.38	-1.4598	3997.44
-1.1786	-2.1932	-1.1786	497.233	-1.1796	997.317	-1.1786	1498.14	-1.1806	1998.02	-1.1806	2497.82	-1.1856	2997.64	-1.4166	3497.38	-1.4596	3997.45
-1.1783	-2.2106	-1.1783	497.235	-1.1793	997.332	-1.1783	1498.13	-1.1803	1998.01	-1.1803	2497.82	-1.1853	2997.65	-1.4163	3497.38	-1.4593	3997.45
-1.1781	-2.2204	-1.1781	497.231	-1.1791	997.342	-1.1781	1498.1	-1.1801	1998.01	-1.1801	2497.83	-1.1851	2997.65	-1.4161	3497.38	-1.4591	3997.44
-1.1779	-2.2096	-1.1779	497.22	-1.1789	997.329	-1.1779	1498.09	-1.1799	1998.01	-1.1799	2497.83	-1.1849	2997.66	-1.4159	3497.39	-1.4589	3997.44
-1.1776	-2.2089	-1.1776	497.214	-1.1786	997.336	-1.1776	1498.08	-1.1796	1998.01	-1.1796	2497.83	-1.1846	2997.68	-1.4156	3497.4	-1.4586	3997.44
-1.1774	-2.2152	-1.1774	497.206	-1.1784	997.334	-1.1774	1498.1	-1.1794	1998.04	-1.1794	2497.81	-1.1844	2997.7	-1.4154	3497.4	-1.4584	3997.44
-1.1771	-2.2248	-1.1771	497.197	-1.1781	997.321	-1.1771	1498.11	-1.1791	1998.06	-1.1791	2497.81	-1.1841	2997.71	-1.4151	3497.4	-1.4581	3997.44
-1.1769	-2.2342	-1.1769	497.209	-1.1779	997.338	-1.1769	1498.11	-1.1789	1998.05	-1.1789	2497.82	-1.1839	2997.71	-1.4149	3497.39	-1.4579	3997.43
-1.1766	-2.2191	-1.1766	497.228	-1.1776	997.332	-1.1766	1498.1	-1.1786	1998.05	-1.1786	2497.83	-1.1836	2997.68	-1.4146	3497.41	-1.4576	3997.45
-1.1764	-2.2049	-1.1764	497.233	-1.1774	997.323	-1.1764	1498.11	-1.1784	1998.04	-1.1784	2497.82	-1.1834	2997.68	-1.4144	3497.42	-1.4574	3997.46
-1.1761	-2.1919	-1.1761	497.221	-1.1771	997.316	-1.1761	1498.11	-1.1781	1998.04	-1.1781	2497.81	-1.1831	2997.68	-1.4141	3497.43	-1.4571	3997.47
-1.1759	-2.1837	-1.1759	497.211	-1.1769	997.313	-1.1759	1498.1	-1.1779	1998.04	-1.1779	2497.79	-1.1829	2997.68	-1.4139	3497.41	-1.4569	3997.47
-1.1757	-2.1783	-1.1757	497.221	-1.1767	997.308	-1.1757	1498.11	-1.1777	1998.05	-1.1777	2497.8	-1.1827	2997.69	-1.4137	3497.39	-1.4567	3997.45
-1.1754	-2.1806	-1.1754	497.233	-1.1764	997.311	-1.1754	1498.12	-1.1774	1998.05	-1.1774	2497.8	-1.1824	2997.69	-1.4134	3497.39	-1.4564	3997.45
-1.1752	-2.1855	-1.1752	497.24	-1.1762	997.303	-1.1752	1498.12	-1.1772	1998.06	-1.1772	2497.78	-1.1822	2997.7	-1.4132	3497.38	-1.4562	3997.46
-1.1749	-2.1995	-1.1749	497.235	-1.1759	997.297	-1.1749	1498.11	-1.1769	1998.04	-1.1769	2497.78	-1.1819	2997.73	-1.4129	3497.36	-1.4559	3997.46
-1.1747	-2.1924	-1.1747	497.228	-1.1757	997.302	-1.1747	1498.13	-1.1767	1998.03	-1.1767	2497.8	-1.1817	2997.74	-1.4127	3497.34	-1.4557	3997.45
-1.1744	-2.1846	-1.1744	497.231	-1.1754	997.314	-1.1744	1498.13	-1.1764	1998.03	-1.1764	2497.79	-1.1814	2997.7	-1.4124	3497.33	-1.4554	3997.45
-1.1742	-2.1927	-1.1742	497.223	-1.1752	997.32	-1.1742	1498.13	-1.1762	1998.04	-1.1762	2497.79	-1.1812	2997.66	-1.4122	3497.35	-1.4552	3997.44
-1.1739	-2.2019	-1.1739	497.217	-1.1749	997.322	-1.1739	1498.13	-1.1759	1998.04	-1.1759	2497.81	-1.1809	2997.67	-1.4119	3497.36	-1.4549	3997.42
-1.1737	-2.2075	-1.1737	497.226	-1.1747	997.311	-1.1737	1498.14	-1.1757	1998.03	-1.1757	2497.81	-1.1807	2997.68	-1.4117	3497.36	-1.4547	3997.41
-1.1735	-2.195	-1.1735	497.223	-1.1745	997.293	-1.1735	1498.14	-1.1755	1998.02	-1.1755	2497.81	-1.1805	2997.67	-1.4115	3497.37	-1.4545	3997.42
-1.1732	-2.1921	-1.1732	497.21	-1.1742	997.301	-1.1732	1498.12	-1.1752	1998.02	-1.1752	2497.81	-1.1802	2997.67	-1.4112	3497.39	-1.4542	3997.43
-1.173	-2.1966	-1.173	497.202	-1.174	997.312	-1.173	1498.1	-1.175	1998.01	-1.175	2497.8	-1.18	2997.67	-1.411	3497.37	-1.454	3997.44
-1.1727	-2.1955	-1.1727	497.216	-1.1737	997.322	-1.1727	1498.09	-1.1747	1998.02	-1.1747	2497.8	-1.1797	2997.68	-1.4107	3497.34	-1.4537	3997.42
-1.1725	-2.1873	-1.1725	497.229	-1.1735	997.327	-1.1725	1498.07	-1.1745	1998.03	-1.1745	2497.79	-1.1795	2997.7	-1.4105	3497.34	-1.4535	3997.41
-1.1722	-2.1821	-1.1722	497.223	-1.1732	997.307	-1.1722	1498.07	-1.1742	1998.05	-1.1742	2497.78	-1.1792	2997.69	-1.4102	3497.36	-1.4532	3997.4
-1.172	-2.2045	-1.172	497.211	-1.173	997.296	-1.172	1498.1	-1.174	1998.02	-1.174	2497.79	-1.179	2997.65	-1.41	3497.38	-1.453	3997.39
-1.1717	-2.2119	-1.1717	497.211	-1.1727	997.303	-1.1717	1498.11	-1.1737	1998.01	-1.1737	2497.78	-1.1787	2997.64	-1.4097	3497.38	-1.4527	3997.39
-1.1715	-2.2049	-1.1715	497.217	-1.1725	997.31	-1.1715	1498.09	-1.1735	1998	-1.1735	2497.78	-1.1785	2997.67	-1.4095	3497.36	-1.4525	3997.41
-1.1713	-2.1977	-1.1713	497.225	-1.1723	997.319	-1.1713	1498.07	-1.1733	1998	-1.1733	2497.79	-1.1783	2997.68	-1.4093	3497.35	-1.4523	3997.41
-1.171	-2.1897	-1.171	497.244	-1.172	997.305	-1.171	1498.07	-1.173	1998	-1.173	2497.79	-1.178	2997.7	-1.409	3497.35	-1.452	3997.42
-1.1708	-2.1866	-1.1708	497.249	-1.1718	997.297	-1.1708	1498.1	-1.1728	1998.01	-1.1728	2497.78	-1.1778	2997.72	-1.4088	3497.35	-1.4518	3997.42
-1.1705	-2.1967	-1.1705	497.244	-1.1715	997.282	-1.1705	1498.12	-1.1725	1998.02	-1.1725	2497.78	-1.1775	2997.71	-1.4085	3497.35	-1.4515	3997.41
-1.1703	-2.2189	-1.1703	497.24	-1.1713	997.281	-1.1703	1498.12	-1.1723	1998.02	-1.1723	2497.79	-1.1773	2997.71	-1.4083	3497.36	-1.4513	3997.41
-1.17	-2.2234	-1.17	497.23	-1.171	997.307	-1.17	1498.12	-1.172	1998	-1.172	2497.8	-1.177	2997.7	-1.408	3497.34	-1.451	3997.39
-1.1698	-2.2186	-1.1698	497.215	-1.1708	997.318	-1.1698	1498.12	-1.1718	1997.99	-1.1718	2497.82	-1.1768	2997.69	-1.4078	3497.33	-1.4508	3997.39
-1.1695	-2.2047	-1.1695	497.222	-1.1705	997.308	-1.1695	1498.12	-1.1715	1998	-1.1715	2497.81	-1.1765	2997.67	-1.4075	3497.35	-1.4505	3997.4
-1.1693	-2.1903	-1.1693	497.232	-1.1703	997.288	-1.1693	1498.12	-1.1713	1998.01	-1.1713	2497.79	-1.1763	2997.67	-1.4073	3497.35	-1.4503	3997.4
-1.1691	-2.1969	-1.1691	497.228	-1.1701	997.287	-1.1691	1498.12	-1.1711	1998.03	-1.1711	2497.8	-1.1761	2997.67	-1.4071	3497.36	-1.4501	3997.4
-1.1688	-2.2036	-1.1688	497.228	-1.1698	997.295	-1.1688	1498.12	-1.1708	1998.02	-1.1708	2497.8	-1.1758	2997.67	-1.4068	3497.37	-1.4498	3997.41
-1.1686	-2.2156	-1.1686	497.245	-1.1696	997.312	-1.1686	1498.1	-1.1706	1998.01	-1.1706	2497.8	-1.1756	2997.68	-1.4066	3497.37	-1.4496	3997.41
-1.1683	-2.2218	-1.1683	497.247	-1.1693	997.323	-1.1683	1498.09	-1.1703	1998.01	-1.1703	2497.8	-1.1753	2997.68	-1.4063	3497.35	-1.4493	3997.41
-1.1681	-2.2242	-1.1681	497.233	-1.1691	997.305	-1.1681	1498.09	-1.1701	1998.01	-1.1701	2497.81	-1.1751	2997.65	-1.4061	3497.37	-1.4491	3997.41
-1.1678	-2.2271	-1.1678	497.231	-1.1688	997.285	-1.1678	1498.08	-1.1698	1998.03	-1.1698	2497.81	-1.1748	2997.65	-1.4058	3497.39	-1.4488	3997.41
-1.1676	-2.2198	-1.1676	497.228	-1.1686	997.262	-1.1676	1498.08	-1.1696	1998.06	-1.1696	2497.8	-1.1746	2997.65	-1.4056	3497.39	-1.4486	3997.42
-1.1673	-2.211	-1.1673	497.226	-1.1683	997.267	-1.1673	1498.1	-1.1693	1998.05	-1.1693	2497.8	-1.1743	2997.68	-1.4053	3497.4	-1.4483	3997.42
-1.1671	-2.2186	-1.1671	497.232	-1.1681	997.278	-1.1671	1498.11	-1.1691	1998.02	-1.1691	2497.8	-1.1741	2997.68	-1.4051	3497.39	-1.4481	3997.41
-1.1669	-2.2327	-1.1669	497.236	-1.1679	997.285	-1.1669	1498.11	-1.1689	1998.01	-1.1689	2497.79	-1.1739	2997.68	-1.4049	3497.38	-1.4479	3997.41
-1.1666	-2.2319	-1.1666	497.228	-1.1676	997.294	-1.1666	1498.11	-1.1686	1998.02	-1.1686	2497.78	-1.1736	2997.68	-1.4046	3497.37	-1.4476	3997.41
-1.1664	-2.2322	-1.1664	497.22	-1.1674	997.302	-1.1664	1498.1	-1.1684	1998.02	-1.1684	2497.79	-1.1734	2997.69	-1.4044	3497.36	-1.4474	3997.41
-1.1661	-2.2225	-1.1661	497.202	-1.1671	997.307	-1.1661	1498.1	-1.1681	1998.01	-1.1681	2497.8	-1.1731	2997.68	-1.4041	3497.34	-1.4471	3997.41
-1.1659	-2.2154	-1.1659	497.199	-1.1669	997.301	-1.1659	1498.11	-1.1679	1998	-1.1679	2497.8	-1.1729	2997.68	-1.4039	3497.35	-1.4469	3997.42
-1.1656	-2.2123	-1.1656	497.204	-1.1666	997.268	-1.1656	1498.11	-1.1676	1997.98	-1.1676	2497.81	-1.1726	2997.69	-1.4036	3497.35	-1.4466	3997.41
-1.1654	-2.1993	-1.1654	497.209	-1.1664	997.262	-1.1654	1498.1	-1.1674	1997.98	-1.1674	2497.82	-1.1724	2997.69	-1.4034	3497.34	-1.4464	3997.4
-1.1651	-2.1984	-1.1651	497.203	-1.1661	997.27	-1.1651	1498.1	-1.1671	1997.99	-1.1671	2497.81	-1.1721	2997.69	-1.4031	3497.34	-1.4461	3997.38
-1.1649	-2.1983	-1.1649	497.205	-1.1659	997.259	-1.1649	1498.12	-1.1669	1998.01	-1.1669	2497.81	-1.1719	2997.69	-1.4029	3497.33	-1.4459	3997.4
-1.1647	-2.1728	-1.1647	497.214	-1.1657	997.272	-1.1647	1498.11	-1.1667	1998.01	-1.1667	2497.79	-1.1717	2997.67	-1.4027	3497.33	-1.4457	3997.4
-1.1644	-2.1846	-1.1644	497.208	-1.1654	997.278	-1.1644	1498.1	-1.1664	1998.02	-1.1664	2497.78	-1.1714	2997.66	-1.4024	3497.33	-1.4454	3997.4
-1.1642	-2.2021	-1.1642	497.211	-1.1652	997.262	-1.1642	1498.1	-1.1662	1998.03	-1.1662	2497.79	-1.1712	2997.66	-1.4022	3497.35	-1.4452	3997.4
-1.1639	-2.2024	-1.1639	497.232	-1.1649	997.256	-1.1639	1498.09	-1.1659	1998.04	-1.1659	2497.79	-1.1709	2997.64	-1.4019	3497.35	-1.4449	3997.4
-1.1637	-2.2001	-1.1637	497.235	-1.1647	997.273	-1.1637	1498.08	-1.1657	1998.03	-1.1657	2497.78	-1.1707	2997.64	-1.4017	3497.35	-1.4447	3997.41
-1.1634	-2.1799	-1.1634	497.238	-1.1644	997.281	-1.1634	1498.09	-1.1654	1998.03	-1.1654	2497.78	-1.1704	2997.65	-1.4014	3497.36	-1.4444	3997.43
-1.1632	-2.1509	-1.1632	497.248	-1.1642	997.284	-1.1632	1498.11	-1.1652	1998.03	-1.1652	2497.79	-1.1702	2997.66	-1.4012	3497.35	-1.4442	3997.43
-1.1629	-2.1531	-1.1629	497.236	-1.1639	997.278	-1.1629	1498.12	-1.1649	1998.03	-1.1649	2497.8	-1.1699	2997.66	-1.4009	3497.35	-1.4439	3997.4
-1.1627	-2.1909	-1.1627	497.226	-1.1637	997.28	-1.1627	1498.14	-1.1647	1998.03	-1.1647	2497.8	-1.1697	2997.66	-1.4007	3497.34	-1.4437	3997.38
-1.1625	-2.1993	-1.1625	497.214	-1.1635	997.28	-1.1625	1498.12	-1.1645	1998.03	-1.1645	2497.8	-1.1695	2997.67	-1.4005	3497.33	-1.4435	3997.38
-1.1622	-2.175	-1.1622	497.19	-1.1632	997.272	-1.1622	1498.1	-1.1642	1998.03	-1.1642	2497.79	-1.1692	2997.67	-1.4002	3497.32	-1.4432	3997.39
-1.162	-2.178	-1.162	497.185	-1.163	997.269	-1.162	1498.1	-1.164	1998	-1.164	2497.8	-1.169	2997.67	-1.4	3497.31	-1.443	3997.41
-1.1617	-2.2032	-1.1617	497.194	-1.1627	997.274	-1.1617	1498.1	-1.1637	1998.01	-1.1637	2497.81	-1.1687	2997.68	-1.3997	3497.32	-1.4427	3997.42
-1.1615	-2.2208	-1.1615	497.211	-1.1625	997.266	-1.1615	1498.1	-1.1635	1998.01	-1.1635	2497.81	-1.1685	2997.7	-1.3995	3497.33	-1.4425	3997.41
-1.1612	-2.2286	-1.1612	497.232	-1.1622	997.245	-1.1612	1498.1	-1.1632	1998.01	-1.1632	2497.8	-1.1682	2997.71	-1.3992	3497.35	-1.4422	3997.41
-1.161	-2.2257	-1.161	497.235	-1.162	997.253	-1.161	1498.1	-1.163	1998.01	-1.163	2497.81	-1.168	2997.69	-1.399	3497.36	-1.442	3997.42
-1.1607	-2.2094	-1.1607	497.221	-1.1617	997.257	-1.1607	1498.09	-1.1627	1998	-1.1627	2497.82	-1.1677	2997.69	-1.3987	3497.36	-1.4417	3997.41
-1.1605	-2.201	-1.1605	497.228	-1.1615	997.257	-1.1605	1498.09	-1.1625	1998	-1.1625	2497.83	-1.1675	2997.69	-1.3985	3497.35	-1.4415	3997.39
-1.1603	-2.1946	-1.1603	497.236	-1.1613	997.252	-1.1603	1498.09	-1.1623	1998.01	-1.1623	2497.81	-1.1673	2997.69	-1.3983	3497.36	-1.4413	3997.38
-1.16	-2.1979	-1.16	497.235	-1.161	997.256	-1.16	1498.09	-1.162	1998.02	-1.162	2497.79	-1.167	2997.69	-1.398	3497.36	-1.441	3997.38
-1.1598	-2.2106	-1.1598	497.222	-1.1608	997.252	-1.1598	1498.1	-1.1618	1998.02	-1.1618	2497.77	-1.1668	2997.7	-1.3978	3497.34	-1.4408	3997.38
-1.1595	-2.2149	-1.1595	497.204	-1.1605	997.273	-1.1595	1498.1	-1.1615	1998.03	-1.1615	2497.79	-1.1665	2997.68	-1.3975	3497.33	-1.4405	3997.38
-1.1593	-2.2138	-1.1593	497.212	-1.1603	997.284	-1.1593	1498.1	-1.1613	1998.03	-1.1613	2497.8	-1.1663	2997.66	-1.3973	3497.33	-1.4403	3997.38
-1.159	-2.2141	-1.159	497.215	-1.16	997.277	-1.159	1498.12	-1.161	1998.02	-1.161	2497.81	-1.166	2997.66	-1.397	3497.32	-1.44	3997.4
-1.1588	-2.2056	-1.1588	497.211	-1.1598	997.279	-1.1588	1498.13	-1.1608	1998	-1.1608	2497.81	-1.1658	2997.67	-1.3968	3497.32	-1.4398	3997.4
-1.1585	-2.2129	-1.1585	497.208	-1.1595	997.277	-1.1585	1498.12	-1.1605	1997.99	-1.1605	2497.81	-1.1655	2997.65	-1.3965	3497.34	-1.4395	3997.39
-1.1583	-2.2188	-1.1583	497.218	-1.1593	997.264	-1.1583	1498.12	-1.1603	1997.99	-1.1603	2497.82	-1.1653	2997.66	-1.3963	3497.34	-1.4393	3997.39
-1.1581	-2.2386	-1.1581	497.221	-1.1591	997.256	-1.1581	1498.12	-1.1601	1997.98	-1.1601	2497.82	-1.1651	2997.68	-1.3961	3497.32	-1.4391	3997.39
-1.1578	-2.2589	-1.1578	497.209	-1.1588	997.269	-1.1578	1498.11	-1.1598	1997.97	-1.1598	2497.8	-1.1648	2997.7	-1.3958	3497.31	-1.4388	3997.38
-1.1576	-2.2511	-1.1576	497.205	-1.1586	997.28	-1.1576	1498.09	-1.1596	1997.99	-1.1596	2497.79	-1.1646	2997.69	-1.3956	3497.31	-1.4386	3997.39
-1.1573	-2.2223	-1.1573	497.215	-1.1583	997.28	-1.1573	1498.08	-1.1593	1998	-1.1593	2497.79	-1.1643	2997.66	-1.3953	3497.32	-1.4383	3997.4
-1.1571	-2.2004	-1.1571	497.209	-1.1581	997.292	-1.1571	1498.08	-1.1591	1998	-1.1591	2497.76	-1.1641	2997.65	-1.3951	3497.33	-1.4381	3997.4
-1.1568	-2.1885	-1.1568	497.205	-1.1578	997.321	-1.1568	1498.06	-1.1588	1998	-1.1588	2497.75	-1.1638	2997.68	-1.3948	3497.34	-1.4378	3997.41
-1.1566	-2.1968	-1.1566	497.203	-1.1576	997.314	-1.1566	1498.06	-1.1586	1997.98	-1.1586	2497.76	-1.1636	2997.67	-1.3946	3497.34	-1.4376	3997.4
-1.1563	-2.2095	-1.1563	497.199	-1.1573	997.29	-1.1563	1498.08	-1.1583	1997.97	-1.1583	2497.77	-1.1633	2997.66	-1.3943	3497.33	-1.4373	3997.39
-1.1561	-2.2288	-1.1561	497.204	-1.1571	997.29	-1.1561	1498.09	-1.1581	1997.97	-1.1581	2497.77	-1.1631	2997.65	-1.3941	3497.32	-1.4371	3997.38
-1.1559	-2.2192	-1.1559	497.22	-1.1569	997.301	-1.1559	1498.09	-1.1579	1997.97	-1.1579	2497.79	-1.1629	2997.66	-1.3939	3497.34	-1.4369	3997.37
-1.1556	-2.2128	-1.1556	497.211	-1.1566	997.289	-1.1556	1498.1	-1.1576	1997.97	-1.1576	2497.8	-1.1626	2997.67	-1.3936	3497.35	-1.4366	3997.4
-1.1554	-2.236	-1.1554	497.193	-1.1564	997.268	-1.1554	1498.11	-1.1574	1997.99	-1.1574	2497.8	-1.1624	2997.68	-1.3934	3497.35	-1.4364	3997.4
-1.1551	-2.2309	-1.1551	497.19	-1.1561	997.248	-1.1551	1498.12	-1.1571	1998	-1.1571	2497.79	-1.1621	2997.67	-1.3931	3497.36	-1.4361	3997.39
-1.1549	-2.2334	-1.1549	497.193	-1.1559	997.253	-1.1549	1498.12	-1.1569	1998	-1.1569	2497.79	-1.1619	2997.68	-1.3929	3497.37	-1.4359	3997.38
-1.1546	-2.2498	-1.1546	497.19	-1.1556	997.269	-1.1546	1498.12	-1.1566	1998	-1.1566	2497.8	-1.1616	2997.68	-1.3926	3497.36	-1.4356	3997.37
-1.1544	-2.2479	-1.1544	497.184	-1.1554	997.283	-1.1544	1498.11	-1.1564	1998.02	-1.1564	2497.79	-1.1614	2997.68	-1.3924	3497.35	-1.4354	3997.37
-1.1541	-2.245	-1.1541	497.164	-1.1551	997.288	-1.1541	1498.11	-1.1561	1998.04	-1.1561	2497.79	-1.1611	2997.67	-1.3921	3497.35	-1.4351	3997.38
-1.1539	-2.2378	-1.1539	497.154	-1.1549	997.294	-1.1539	1498.11	-1.1559	1998.03	-1.1559	2497.8	-1.1609	2997.65	-1.3919	3497.36	-1.4349	3997.37
-1.1537	-2.2144	-1.1537	497.167	-1.1547	997.292	-1.1537	1498.11	-1.1557	1998.01	-1.1557	2497.82	-1.1607	2997.65	-1.3917	3497.35	-1.4347	3997.38
-1.1534	-2.2096	-1.1534	497.17	-1.1544	997.278	-1.1534	1498.11	-1.1554	1998.01	-1.1554	2497.81	-1.1604	2997.66	-1.3914	3497.34	-1.4344	3997.39
-1.1532	-2.2051	-1.1532	497.171	-1.1542	997.253	-1.1532	1498.09	-1.1552	1998.01	-1.1552	2497.8	-1.1602	2997.66	-1.3912	3497.33	-1.4342	3997.4
-1.1529	-2.1961	-1.1529	497.18	-1.1539	997.241	-1.1529	1498.08	-1.1549	1997.99	-1.1549	2497.79	-1.1599	2997.65	-1.3909	3497.32	-1.4339	3997.41
-1.1527	-2.1961	-1.1527	497.189	-1.1537	997.241	-1.1527	1498.09	-1.1547	1997.97	-1.1547	2497.78	-1.1597	2997.64	-1.3907	3497.3	-1.4337	3997.41
-1.1524	-2.2025	-1.1524	497.198	-1.1534	997.26	-1.1524	1498.1	-1.1544	1997.97	-1.1544	2497.77	-1.1594	2997.63	-1.3904	3497.3	-1.4334	3997.4
-1.1522	-2.2126	-1.1522	497.195	-1.1532	997.275	-1.1522	1498.11	-1.1542	1997.98	-1.1542	2497.78	-1.1592	2997.63	-1.3902	3497.3	-1.4332	3997.38
-1.1519	-2.2091	-1.1519	497.198	-1.1529	997.28	-1.1519	1498.11	-1.1539	1998	-1.1539	2497.8	-1.1589	2997.63	-1.3899	3497.32	-1.4329	3997.38
-1.1517	-2.1977	-1.1517	497.188	-1.1527	997.272	-1.1517	1498.11	-1.1537	1998.02	-1.1537	2497.8	-1.1587	2997.63	-1.3897	3497.33	-1.4327	3997.39
-1.1515	-2.1997	-1.1515	497.183	-1.1525	997.254	-1.1515	1498.12	-1.1535	1998.02	-1.1535	2497.79	-1.1585	2997.65	-1.3895	3497.33	-1.4325	3997.4
-1.1512	-2.2085	-1.1512	497.181	-1.1522	997.253	-1.1512	1498.12	-1.1532	1998.02	-1.1532	2497.78	-1.1582	2997.67	-1.3892	3497.33	-1.4322	3997.4
-1.151	-2.2034	-1.151	497.167	-1.152	997.249	-1.151	1498.11	-1.153	1998.02	-1.153	2497.76	-1.158	2997.65	-1.389	3497.33	-1.432	3997.4
-1.1507	-2.2075	-1.1507	497.176	-1.1517	997.243	-1.1507	1498.1	-1.1527	1998.03	-1.1527	2497.75	-1.1577	2997.64	-1.3887	3497.34	-1.4317	3997.4
-1.1505	-2.2095	-1.1505	497.197	-1.1515	997.25	-1.1505	1498.09	-1.1525	1998.03	-1.1525	2497.75	-1.1575	2997.66	-1.3885	3497.37	-1.4315	3997.4
-1.1502	-2.1957	-1.1502	497.205	-1.1512	997.26	-1.1502	1498.1	-1.1522	1998.02	-1.1522	2497.76	-1.1572	2997.65	-1.3882	3497.36	-1.4312	3997.38
-1.15	-2.1966	-1.15	497.191	-1.151	997.258	-1.15	1498.1	-1.152	1998.01	-1.152	2497.78	-1.157	2997.63	-1.388	3497.35	-1.431	3997.39
-1.1497	-2.2049	-1.1497	497.194	-1.1507	997.258	-1.1497	1498.11	-1.1517	1998.02	-1.1517	2497.8	-1.1567	2997.65	-1.3877	3497.34	-1.4307	3997.39
-1.1495	-2.2193	-1.1495	497.193	-1.1505	997.266	-1.1495	1498.1	-1.1515	1998.03	-1.1515	2497.8	-1.1565	2997.67	-1.3875	3497.33	-1.4305	3997.39
-1.1493	-2.2213	-1.1493	497.194	-1.1503	997.264	-1.1493	1498.09	-1.1513	1998.02	-1.1513	2497.79	-1.1563	2997.66	-1.3873	3497.31	-1.4303	3997.39
-1.149	-2.221	-1.149	497.198	-1.15	997.256	-1.149	1498.1	-1.151	1998.01	-1.151	2497.78	-1.156	2997.64	-1.387	3497.31	-1.43	3997.38
-1.1488	-2.2121	-1.1488	497.196	-1.1498	997.253	-1.1488	1498.11	-1.1508	1998	-1.1508	2497.78	-1.1558	2997.64	-1.3868	3497.32	-1.4298	3997.36
-1.1485	-2.2126	-1.1485	497.174	-1.1495	997.262	-1.1485	1498.12	-1.1505	1997.99	-1.1505	2497.79	-1.1555	2997.66	-1.3865	3497.3	-1.4295	3997.37
-1.1483	-2.2347	-1.1483	497.171	-1.1493	997.265	-1.1483	1498.12	-1.1503	1997.99	-1.1503	2497.79	-1.1553	2997.67	-1.3863	3497.29	-1.4293	3997.37
-1.148	-2.2539	-1.148	497.177	-1.149	997.275	-1.148	1498.12	-1.15	1997.99	-1.15	2497.8	-1.155	2997.66	-1.386	3497.28	-1.429	3997.37
-1.1478	-2.2568	-1.1478	497.155	-1.1488	997.264	-1.1478	1498.11	-1.1498	1997.99	-1.1498	2497.8	-1.1548	2997.68	-1.3858	3497.31	-1.4288	3997.36
-1.1475	-2.246	-1.1475	497.164	-1.1485	997.242	-1.1475	1498.11	-1.1495	1997.98	-1.1495	2497.79	-1.1545	2997.67	-1.3855	3497.33	-1.4285	3997.38
-1.1473	-2.2365	-1.1473	497.183	-1.1483	997.236	-1.1473	1498.11	-1.1493	1997.98	-1.1493	2497.8	-1.1543	2997.66	-1.3853	3497.32	-1.4283	3997.39
-1.1471	-2.2449	-1.1471	497.203	-1.1481	997.242	-1.1471	1498.11	-1.1491	1997.98	-1.1491	2497.8	-1.1541	2997.66	-1.3851	3497.32	-1.4281	3997.39
-1.1468	-2.2518	-1.1468	497.215	-1.1478	997.236	-1.1468	1498.1	-1.1488	1997.99	-1.1488	2497.8	-1.1538	2997.67	-1.3848	3497.31	-1.4278	3997.38
-1.1466	-2.2552	-1.1466	497.213	-1.1476	997.231	-1.1466	1498.09	-1.1486	1998	-1.1486	2497.8	-1.1536	2997.66	-1.3846	3497.3	-1.4276	3997.39
-1.1463	-2.2723	-1.1463	497.203	-1.1473	997.226	-1.1463	1498.1	-1.1483	1998	-1.1483	2497.8	-1.1533	2997.65	-1.3843	3497.3	-1.4273	3997.39
-1.1461	-2.2612	-1.1461	497.19	-1.1471	997.231	-1.1461	1498.1	-1.1481	1998.02	-1.1481	2497.8	-1.1531	2997.63	-1.3841	3497.32	-1.4271	3997.38
-1.1458	-2.2423	-1.1458	497.186	-1.1468	997.253	-1.1458	1498.1	-1.1478	1998.02	-1.1478	2497.79	-1.1528	2997.62	-1.3838	3497.32	-1.4268	3997.37
-1.1456	-2.248	-1.1456	497.182	-1.1466	997.265	-1.1456	1498.09	-1.1476	1998.01	-1.1476	2497.77	-1.1526	2997.63	-1.3836	3497.32	-1.4266	3997.37
-1.1453	-2.2612	-1.1453	497.197	-1.1463	997.278	-1.1453	1498.08	-1.1473	1998	-1.1473	2497.76	-1.1523	2997.66	-1.3833	3497.33	-1.4263	3997.38
-1.1451	-2.2838	-1.1451	497.209	-1.1461	997.271	-1.1451	1498.07	-1.1471	1998	-1.1471	2497.76	-1.1521	2997.67	-1.3831	3497.33	-1.4261	3997.39
-1.1449	-2.2659	-1.1449	497.217	-1.1459	997.267	-1.1449	1498.08	-1.1469	1997.99	-1.1469	2497.75	-1.1519	2997.66	-1.3829	3497.33	-1.4259	3997.39
-1.1446	-2.2473	-1.1446	497.223	-1.1456	997.266	-1.1446	1498.1	-1.1466	1997.99	-1.1466	2497.76	-1.1516	2997.64	-1.3826	3497.33	-1.4256	3997.4
-1.1444	-2.2524	-1.1444	497.208	-1.1454	997.262	-1.1444	1498.11	-1.1464	1997.98	-1.1464	2497.76	-1.1514	2997.62	-1.3824	3497.33	-1.4254	3997.4
-1.1441	-2.2497	-1.1441	497.188	-1.1451	997.259	-1.1441	1498.11	-1.1461	1997.97	-1.1461	2497.76	-1.1511	2997.62	-1.3821	3497.33	-1.4251	3997.39
-1.1439	-2.2431	-1.1439	497.177	-1.1449	997.25	-1.1439	1498.11	-1.1459	1997.99	-1.1459	2497.75	-1.1509	2997.62	-1.3819	3497.33	-1.4249	3997.39
-1.1436	-2.241	-1.1436	497.185	-1.1446	997.24	-1.1436	1498.1	-1.1456	1998.01	-1.1456	2497.75	-1.1506	2997.63	-1.3816	3497.32	-1.4246	3997.4
-1.1434	-2.238	-1.1434	497.187	-1.1444	997.232	-1.1434	1498.09	-1.1454	1998.01	-1.1454	2497.76	-1.1504	2997.65	-1.3814	3497.33	-1.4244	3997.4
-1.1431	-2.2425	-1.1431	497.189	-1.1441	997.221	-1.1431	1498.09	-1.1451	1998.02	-1.1451	2497.77	-1.1501	2997.66	-1.3811	3497.33	-1.4241	3997.42
-1.1429	-2.234	-1.1429	497.182	-1.1439	997.227	-1.1429	1498.08	-1.1449	1998.02	-1.1449	2497.76	-1.1499	2997.66	-1.3809	3497.33	-1.4239	3997.4
-1.1427	-2.2191	-1.1427	497.175	-1.1437	997.245	-1.1427	1498.09	-1.1447	1998.02	-1.1447	2497.74	-1.1497	2997.66	-1.3807	3497.34	-1.4237	3997.37
-1.1424	-2.2283	-1.1424	497.167	-1.1434	997.263	-1.1424	1498.09	-1.1444	1998	-1.1444	2497.74	-1.1494	2997.66	-1.3804	3497.32	-1.4234	3997.38
-1.1422	-2.236	-1.1422	497.153	-1.1432	997.261	-1.1422	1498.08	-1.1442	1998.01	-1.1442	2497.75	-1.1492	2997.67	-1.3802	3497.31	-1.4232	3997.4
-1.1419	-2.22	-1.1419	497.142	-1.1429	997.248	-1.1419	1498.07	-1.1439	1998.01	-1.1439	2497.76	-1.1489	2997.68	-1.3799	3497.31	-1.4229	3997.4
-1.1417	-2.2137	-1.1417	497.146	-1.1427	997.242	-1.1417	1498.07	-1.1437	1998.01	-1.1437	2497.74	-1.1487	2997.68	-1.3797	3497.34	-1.4227	3997.39
-1.1414	-2.2202	-1.1414	497.167	-1.1424	997.246	-1.1414	1498.07	-1.1434	1997.99	-1.1434	2497.73	-1.1484	2997.68	-1.3794	3497.34	-1.4224	3997.38
-1.1412	-2.2178	-1.1412	497.182	-1.1422	997.255	-1.1412	1498.06	-1.1432	1997.99	-1.1432	2497.73	-1.1482	2997.67	-1.3792	3497.33	-1.4222	3997.36
-1.1409	-2.2415	-1.1409	497.177	-1.1419	997.255	-1.1409	1498.06	-1.1429	1998.01	-1.1429	2497.73	-1.1479	2997.68	-1.3789	3497.32	-1.4219	3997.36
-1.1407	-2.2536	-1.1407	497.179	-1.1417	997.263	-1.1407	1498.06	-1.1427	1998.01	-1.1427	2497.75	-1.1477	2997.66	-1.3787	3497.34	-1.4217	3997.38
-1.1405	-2.2338	-1.1405	497.207	-1.1415	997.26	-1.1405	1498.07	-1.1425	1998.01	-1.1425	2497.77	-1.1475	2997.66	-1.3785	3497.35	-1.4215	3997.4
-1.1402	-2.2268	-1.1402	497.204	-1.1412	997.251	-1.1402	1498.09	-1.1422	1998	-1.1422	2497.79	-1.1472	2997.65	-1.3782	3497.36	-1.4212	3997.39
-1.14	-2.2411	-1.14	497.176	-1.141	997.241	-1.14	1498.11	-1.142	1998	-1.142	2497.8	-1.147	2997.63	-1.378	3497.37	-1.421	3997.38
-1.1397	-2.2506	-1.1397	497.177	-1.1407	997.225	-1.1397	1498.11	-1.1417	1998	-1.1417	2497.81	-1.1467	2997.62	-1.3777	3497.35	-1.4207	3997.37
-1.1395	-2.2374	-1.1395	497.186	-1.1405	997.221	-1.1395	1498.11	-1.1415	1998.01	-1.1415	2497.8	-1.1465	2997.64	-1.3775	3497.33	-1.4205	3997.36
-1.1392	-2.2356	-1.1392	497.174	-1.1402	997.224	-1.1392	1498.11	-1.1412	1998.02	-1.1412	2497.79	-1.1462	2997.65	-1.3772	3497.34	-1.4202	3997.35
-1.139	-2.2432	-1.139	497.158	-1.14	997.239	-1.139	1498.1	-1.141	1998.03	-1.141	2497.8	-1.146	2997.66	-1.377	3497.33	-1.42	3997.37
-1.1387	-2.244	-1.1387	497.145	-1.1397	997.233	-1.1387	1498.1	-1.1407	1998.03	-1.1407	2497.8	-1.1457	2997.65	-1.3767	3497.32	-1.4197	3997.39
-1.1385	-2.2517	-1.1385	497.148	-1.1395	997.225	-1.1385	1498.1	-1.1405	1998.02	-1.1405	2497.78	-1.1455	2997.66	-1.3765	3497.33	-1.4195	3997.4
-1.1383	-2.2636	-1.1383	497.15	-1.1393	997.232	-1.1383	1498.09	-1.1403	1998.01	-1.1403	2497.77	-1.1453	2997.66	-1.3763	3497.34	-1.4193	3997.41
-1.138	-2.2481	-1.138	497.156	-1.139	997.24	-1.138	1498.07	-1.14	1998	-1.14	2497.76	-1.145	2997.66	-1.376	3497.34	-1.419	3997.39
-1.1378	-2.24	-1.1378	497.175	-1.1388	997.249	-1.1378	1498.07	-1.1398	1998.01	-1.1398	2497.75	-1.1448	2997.68	-1.3758	3497.35	-1.4188	3997.38
-1.1375	-2.2457	-1.1375	497.199	-1.1385	997.256	-1.1375	1498.09	-1.1395	1997.99	-1.1395	2497.76	-1.1445	2997.66	-1.3755	3497.36	-1.4185	3997.37
-1.1373	-2.2357	-1.1373	497.204	-1.1383	997.264	-1.1373	1498.1	-1.1393	1997.99	-1.1393	2497.75	-1.1443	2997.63	-1.3753	3497.35	-1.4183	3997.36
-1.137	-2.2332	-1.137	497.198	-1.138	997.258	-1.137	1498.1	-1.139	1997.99	-1.139	2497.74	-1.144	2997.63	-1.375	3497.34	-1.418	3997.36
-1.1368	-2.2413	-1.1368	497.202	-1.1378	997.246	-1.1368	1498.09	-1.1388	1997.98	-1.1388	2497.75	-1.1438	2997.63	-1.3748	3497.32	-1.4178	3997.37
-1.1365	-2.2348	-1.1365	497.187	-1.1375	997.242	-1.1365	1498.09	-1.1385	1997.98	-1.1385	2497.78	-1.1435	2997.63	-1.3745	3497.31	-1.4175	3997.37
-1.1363	-2.2437	-1.1363	497.175	-1.1373	997.245	-1.1363	1498.11	-1.1383	1997.99	-1.1383	2497.79	-1.1433	2997.62	-1.3743	3497.3	-1.4173	3997.38
-1.1361	-2.2555	-1.1361	497.162	-1.1371	997.254	-1.1361	1498.11	-1.1381	1998	-1.1381	2497.79	-1.1431	2997.62	-1.3741	3497.3	-1.4171	3997.39
-1.1358	-2.2595	-1.1358	497.148	-1.1368	997.246	-1.1358	1498.1	-1.1378	1998	-1.1378	2497.77	-1.1428	2997.63	-1.3738	3497.32	-1.4168	3997.41
-1.1356	-2.2544	-1.1356	497.149	-1.1366	997.232	-1.1356	1498.09	-1.1376	1998.01	-1.1376	2497.76	-1.1426	2997.64	-1.3736	3497.33	-1.4166	3997.4
-1.1353	-2.2416	-1.1353	497.174	-1.1363	997.228	-1.1353	1498.09	-1.1373	1998.01	-1.1373	2497.75	-1.1423	2997.64	-1.3733	3497.33	-1.4163	3997.38
-1.1351	-2.2485	-1.1351	497.178	-1.1361	997.252	-1.1351	1498.09	-1.1371	1997.99	-1.1371	2497.74	-1.1421	2997.63	-1.3731	3497.32	-1.4161	3997.37
-1.1348	-2.2352	-1.1348	497.154	-1.1358	997.266	-1.1348	1498.08	-1.1368	1997.98	-1.1368	2497.74	-1.1418	2997.63	-1.3728	3497.3	-1.4158	3997.37
-1.1346	-2.227	-1.1346	497.135	-1.1356	997.261	-1.1346	1498.09	-1.1366	1997.98	-1.1366	2497.75	-1.1416	2997.64	-1.3726	3497.31	-1.4156	3997.37
-1.1343	-2.2256	-1.1343	497.136	-1.1353	997.252	-1.1343	1498.09	-1.1363	1997.98	-1.1363	2497.77	-1.1413	2997.64	-1.3723	3497.32	-1.4153	3997.38
-1.1341	-2.2261	-1.1341	497.14	-1.1351	997.259	-1.1341	1498.08	-1.1361	1997.99	-1.1361	2497.77	-1.1411	2997.63	-1.3721	3497.32	-1.4151	3997.37
-1.1339	-2.2148	-1.1339	497.158	-1.1349	997.264	-1.1339	1498.07	-1.1359	1997.98	-1.1359	2497.76	-1.1409	2997.64	-1.3719	3497.31	-1.4149	3997.37
-1.1336	-2.2062	-1.1336	497.156	-1.1346	997.259	-1.1336	1498.07	-1.1356	1997.99	-1.1356	2497.76	-1.1406	2997.63	-1.3716	3497.3	-1.4146	3997.38
-1.1334	-2.2221	-1.1334	497.15	-1.1344	997.255	-1.1334	1498.07	-1.1354	1998.02	-1.1354	2497.76	-1.1404	2997.63	-1.3714	3497.29	-1.4144	3997.4
-1.1331	-2.2249	-1.1331	497.157	-1.1341	997.252	-1.1331	1498.08	-1.1351	1998.01	-1.1351	2497.77	-1.1401	2997.63	-1.3711	3497.29	-1.4141	3997.41
-1.1329	-2.2341	-1.1329	497.163	-1.1339	997.251	-1.1329	1498.08	-1.1349	1998.02	-1.1349	2497.77	-1.1399	2997.63	-1.3709	3497.3	-1.4139	3997.39
-1.1326	-2.2452	-1.1326	497.155	-1.1336	997.243	-1.1326	1498.06	-1.1346	1998.01	-1.1346	2497.77	-1.1396	2997.64	-1.3706	3497.31	-1.4136	3997.38
-1.1324	-2.2394	-1.1324	497.153	-1.1334	997.243	-1.1324	1498.06	-1.1344	1998.01	-1.1344	2497.77	-1.1394	2997.64	-1.3704	3497.32	-1.4134	3997.37
-1.1321	-2.2265	-1.1321	497.135	-1.1331	997.237	-1.1321	1498.07	-1.1341	1998.01	-1.1341	2497.76	-1.1391	2997.62	-1.3701	3497.31	-1.4131	3997.35
-1.1319	-2.2251	-1.1319	497.126	-1.1329	997.247	-1.1319	1498.08	-1.1339	1998.01	-1.1339	2497.74	-1.1389	2997.61	-1.3699	3497.3	-1.4129	3997.36
-1.1317	-2.2281	-1.1317	497.132	-1.1327	997.267	-1.1317	1498.09	-1.1337	1998	-1.1337	2497.73	-1.1387	2997.61	-1.3697	3497.3	-1.4127	3997.37
-1.1314	-2.2374	-1.1314	497.13	-1.1324	997.262	-1.1314	1498.1	-1.1334	1998	-1.1334	2497.75	-1.1384	2997.61	-1.3694	3497.31	-1.4124	3997.35
-1.1312	-2.2339	-1.1312	497.132	-1.1322	997.264	-1.1312	1498.08	-1.1332	1998.02	-1.1332	2497.78	-1.1382	2997.61	-1.3692	3497.32	-1.4122	3997.36
-1.1309	-2.2215	-1.1309	497.154	-1.1319	997.261	-1.1309	1498.07	-1.1329	1998.03	-1.1329	2497.78	-1.1379	2997.62	-1.3689	3497.33	-1.4119	3997.36
-1.1307	-2.2262	-1.1307	497.154	-1.1317	997.25	-1.1307	1498.06	-1.1327	1998.03	-1.1327	2497.76	-1.1377	2997.64	-1.3687	3497.33	-1.4117	3997.37
-1.1304	-2.2368	-1.1304	497.142	-1.1314	997.241	-1.1304	1498.06	-1.1324	1998.02	-1.1324	2497.75	-1.1374	2997.65	-1.3684	3497.33	-1.4114	3997.37
-1.1302	-2.2262	-1.1302	497.144	-1.1312	997.252	-1.1302	1498.06	-1.1322	1998.03	-1.1322	2497.77	-1.1372	2997.65	-1.3682	3497.33	-1.4112	3997.37
-1.1299	-2.2207	-1.1299	497.153	-1.1309	997.272	-1.1299	1498.06	-1.1319	1998.03	-1.1319	2497.78	-1.1369	2997.66	-1.3679	3497.33	-1.4109	3997.38
-1.1297	-2.2149	-1.1297	497.152	-1.1307	997.277	-1.1297	1498.06	-1.1317	1998.01	-1.1317	2497.76	-1.1367	2997.66	-1.3677	3497.33	-1.4107	3997.39
-1.1295	-2.2286	-1.1295	497.152	-1.1305	997.278	-1.1295	1498.07	-1.1315	1998.02	-1.1315	2497.75	-1.1365	2997.66	-1.3675	3497.33	-1.4105	3997.38
-1.1292	-2.2436	-1.1292	497.156	-1.1302	997.264	-1.1292	1498.09	-1.1312	1998.03	-1.1312	2497.76	-1.1362	2997.65	-1.3672	3497.33	-1.4102	3997.38
-1.129	-2.2489	-1.129	497.166	-1.13	997.266	-1.129	1498.1	-1.131	1998.01	-1.131	2497.77	-1.136	2997.64	-1.367	3497.33	-1.41	3997.38
-1.1287	-2.2558	-1.1287	497.171	-1.1297	997.259	-1.1287	1498.09	-1.1307	1998.02	-1.1307	2497.77	-1.1357	2997.63	-1.3667	3497.32	-1.4097	3997.38
-1.1285	-2.2583	-1.1285	497.153	-1.1295	997.245	-1.1285	1498.08	-1.1305	1998.02	-1.1305	2497.78	-1.1355	2997.63	-1.3665	3497.33	-1.4095	3997.38
-1.1282	-2.2558	-1.1282	497.15	-1.1292	997.228	-1.1282	1498.08	-1.1302	1997.99	-1.1302	2497.78	-1.1352	2997.64	-1.3662	3497.34	-1.4092	3997.38
-1.128	-2.2513	-1.128	497.175	-1.129	997.219	-1.128	1498.07	-1.13	1997.99	-1.13	2497.77	-1.135	2997.65	-1.366	3497.34	-1.409	3997.38
-1.1277	-2.2347	-1.1277	497.178	-1.1287	997.242	-1.1277	1498.07	-1.1297	1998.01	-1.1297	2497.75	-1.1347	2997.64	-1.3657	3497.33	-1.4087	3997.38
-1.1275	-2.2435	-1.1275	497.174	-1.1285	997.252	-1.1275	1498.07	-1.1295	1998	-1.1295	2497.74	-1.1345	2997.63	-1.3655	3497.32	-1.4085	3997.38
-1.1273	-2.253	-1.1273	497.173	-1.1283	997.244	-1.1273	1498.08	-1.1293	1998	-1.1293	2497.73	-1.1343	2997.64	-1.3653	3497.32	-1.4083	3997.39
-1.127	-2.2513	-1.127	497.182	-1.128	997.249	-1.127	1498.09	-1.129	1998.01	-1.129	2497.73	-1.134	2997.62	-1.365	3497.33	-1.408	3997.39
-1.1268	-2.249	-1.1268	497.185	-1.1278	997.255	-1.1268	1498.09	-1.1288	1998.01	-1.1288	2497.76	-1.1338	2997.62	-1.3648	3497.33	-1.4078	3997.39
-1.1265	-2.2388	-1.1265	497.182	-1.1275	997.259	-1.1265	1498.1	-1.1285	1998	-1.1285	2497.77	-1.1335	2997.63	-1.3645	3497.34	-1.4075	3997.39
-1.1263	-2.2283	-1.1263	497.166	-1.1273	997.263	-1.1263	1498.11	-1.1283	1998.01	-1.1283	2497.76	-1.1333	2997.64	-1.3643	3497.34	-1.4073	3997.37
-1.126	-2.2439	-1.126	497.157	-1.127	997.276	-1.126	1498.09	-1.128	1998.02	-1.128	2497.76	-1.133	2997.63	-1.364	3497.34	-1.407	3997.36
-1.1258	-2.242	-1.1258	497.172	-1.1268	997.27	-1.1258	1498.08	-1.1278	1998.04	-1.1278	2497.78	-1.1328	2997.64	-1.3638	3497.35	-1.4068	3997.36
-1.1255	-2.233	-1.1255	497.187	-1.1265	997.244	-1.1255	1498.07	-1.1275	1998.04	-1.1275	2497.78	-1.1325	2997.64	-1.3635	3497.36	-1.4065	3997.38
-1.1253	-2.2364	-1.1253	497.182	-1.1263	997.234	-1.1253	1498.07	-1.1273	1998.02	-1.1273	2497.77	-1.1323	2997.63	-1.3633	3497.35	-1.4063	3997.39
-1.1251	-2.2321	-1.1251	497.178	-1.1261	997.241	-1.1251	1498.07	-1.1271	1998.01	-1.1271	2497.75	-1.1321	2997.64	-1.3631	3497.32	-1.4061	3997.37
-1.1248	-2.2256	-1.1248	497.188	-1.1258	997.249	-1.1248	1498.08	-1.1268	1998.01	-1.1268	2497.73	-1.1318	2997.64	-1.3628	3497.32	-1.4058	3997.35
-1.1246	-2.2326	-1.1246	497.199	-1.1256	997.248	-1.1246	1498.09	-1.1266	1998.01	-1.1266	2497.73	-1.1316	2997.62	-1.3626	3497.35	-1.4056	3997.36
-1.1243	-2.2504	-1.1243	497.189	-1.1253	997.242	-1.1243	1498.1	-1.1263	1998.01	-1.1263	2497.75	-1.1313	2997.61	-1.3623	3497.34	-1.4053	3997.36
-1.1241	-2.2452	-1.1241	497.187	-1.1251	997.231	-1.1241	1498.11	-1.1261	1998.01	-1.1261	2497.75	-1.1311	2997.63	-1.3621	3497.34	-1.4051	3997.35
-1.1238	-2.2329	-1.1238	497.188	-1.1248	997.239	-1.1238	1498.09	-1.1258	1998	-1.1258	2497.73	-1.1308	2997.64	-1.3618	3497.33	-1.4048	3997.36
-1.1236	-2.2462	-1.1236	497.168	-1.1246	997.253	-1.1236	1498.07	-1.1256	1998	-1.1256	2497.74	-1.1306	2997.65	-1.3616	3497.33	-1.4046	3997.36
-1.1233	-2.2594	-1.1233	497.156	-1.1243	997.271	-1.1233	1498.06	-1.1253	1998.01	-1.1253	2497.78	-1.1303	2997.63	-1.3613	3497.33	-1.4043	3997.36
-1.1231	-2.2604	-1.1231	497.154	-1.1241	997.284	-1.1231	1498.07	-1.1251	1998.02	-1.1251	2497.78	-1.1301	2997.64	-1.3611	3497.33	-1.4041	3997.38
-1.1229	-2.2533	-1.1229	497.152	-1.1239	997.277	-1.1229	1498.06	-1.1249	1998	-1.1249	2497.76	-1.1299	2997.64	-1.3609	3497.33	-1.4039	3997.37
-1.1226	-2.2395	-1.1226	497.154	-1.1236	997.265	-1.1226	1498.06	-1.1246	1997.99	-1.1246	2497.76	-1.1296	2997.64	-1.3606	3497.33	-1.4036	3997.36
-1.1224	-2.2336	-1.1224	497.17	-1.1234	997.258	-1.1224	1498.06	-1.1244	1997.99	-1.1244	2497.77	-1.1294	2997.64	-1.3604	3497.33	-1.4034	3997.37
-1.1221	-2.2404	-1.1221	497.19	-1.1231	997.249	-1.1221	1498.05	-1.1241	1998	-1.1241	2497.77	-1.1291	2997.62	-1.3601	3497.33	-1.4031	3997.37
-1.1219	-2.2439	-1.1219	497.18	-1.1229	997.227	-1.1219	1498.04	-1.1239	1997.99	-1.1239	2497.79	-1.1289	2997.62	-1.3599	3497.32	-1.4029	3997.37
-1.1216	-2.2238	-1.1216	497.17	-1.1226	997.223	-1.1216	1498.06	-1.1236	1997.98	-1.1236	2497.79	-1.1286	2997.63	-1.3596	3497.31	-1.4026	3997.35
-1.1214	-2.2103	-1.1214	497.17	-1.1224	997.218	-1.1214	1498.09	-1.1234	1997.97	-1.1234	2497.77	-1.1284	2997.64	-1.3594	3497.31	-1.4024	3997.33
-1.1211	-2.2201	-1.1211	497.166	-1.1221	997.218	-1.1211	1498.1	-1.1231	1997.97	-1.1231	2497.75	-1.1281	2997.64	-1.3591	3497.31	-1.4021	3997.34
-1.1209	-2.226	-1.1209	497.167	-1.1219	997.235	-1.1209	1498.08	-1.1229	1997.97	-1.1229	2497.74	-1.1279	2997.64	-1.3589	3497.32	-1.4019	3997.36
-1.1207	-2.2229	-1.1207	497.167	-1.1217	997.224	-1.1207	1498.08	-1.1227	1997.96	-1.1227	2497.75	-1.1277	2997.66	-1.3587	3497.34	-1.4017	3997.36
-1.1204	-2.2288	-1.1204	497.167	-1.1214	997.23	-1.1204	1498.07	-1.1224	1997.97	-1.1224	2497.75	-1.1274	2997.67	-1.3584	3497.34	-1.4014	3997.36
-1.1202	-2.2248	-1.1202	497.174	-1.1212	997.225	-1.1202	1498.07	-1.1222	1997.97	-1.1222	2497.74	-1.1272	2997.67	-1.3582	3497.35	-1.4012	3997.37
-1.1199	-2.2212	-1.1199	497.175	-1.1209	997.222	-1.1199	1498.09	-1.1219	1997.97	-1.1219	2497.73	-1.1269	2997.66	-1.3579	3497.34	-1.4009	3997.38
-1.1197	-2.2135	-1.1197	497.164	-1.1207	997.228	-1.1197	1498.1	-1.1217	1997.97	-1.1217	2497.75	-1.1267	2997.65	-1.3577	3497.31	-1.4007	3997.38
-1.1194	-2.2177	-1.1194	497.166	-1.1204	997.222	-1.1194	1498.09	-1.1214	1997.99	-1.1214	2497.76	-1.1264	2997.66	-1.3574	3497.29	-1.4004	3997.39
-1.1192	-2.235	-1.1192	497.166	-1.1202	997.222	-1.1192	1498.1	-1.1212	1997.99	-1.1212	2497.74	-1.1262	2997.64	-1.3572	3497.29	-1.4002	3997.38
-1.1189	-2.2336	-1.1189	497.168	-1.1199	997.221	-1.1189	1498.1	-1.1209	1997.99	-1.1209	2497.73	-1.1259	2997.62	-1.3569	3497.29	-1.3999	3997.37
-1.1187	-2.2401	-1.1187	497.166	-1.1197	997.225	-1.1187	1498.11	-1.1207	1998	-1.1207	2497.74	-1.1257	2997.6	-1.3567	3497.3	-1.3997	3997.38
-1.1185	-2.2613	-1.1185	497.149	-1.1195	997.234	-1.1185	1498.12	-1.1205	1998	-1.1205	2497.74	-1.1255	2997.58	-1.3565	3497.32	-1.3995	3997.37
-1.1182	-2.2671	-1.1182	497.14	-1.1192	997.252	-1.1182	1498.11	-1.1202	1998	-1.1202	2497.74	-1.1252	2997.6	-1.3562	3497.32	-1.3992	3997.35
-1.118	-2.2509	-1.118	497.144	-1.119	997.251	-1.118	1498.1	-1.12	1998	-1.12	2497.72	-1.125	2997.61	-1.356	3497.32	-1.399	3997.35
-1.1177	-2.2346	-1.1177	497.148	-1.1187	997.253	-1.1177	1498.09	-1.1197	1997.99	-1.1197	2497.71	-1.1247	2997.62	-1.3557	3497.3	-1.3987	3997.35
-1.1175	-2.2375	-1.1175	497.158	-1.1185	997.249	-1.1175	1498.08	-1.1195	1998	-1.1195	2497.72	-1.1245	2997.62	-1.3555	3497.29	-1.3985	3997.36
-1.1172	-2.2349	-1.1172	497.158	-1.1182	997.223	-1.1172	1498.07	-1.1192	1998	-1.1192	2497.73	-1.1242	2997.62	-1.3552	3497.29	-1.3982	3997.36
-1.117	-2.239	-1.117	497.15	-1.118	997.221	-1.117	1498.08	-1.119	1997.99	-1.119	2497.74	-1.124	2997.64	-1.355	3497.31	-1.398	3997.36
-1.1167	-2.2412	-1.1167	497.145	-1.1177	997.237	-1.1167	1498.1	-1.1187	1998	-1.1187	2497.74	-1.1237	2997.65	-1.3547	3497.33	-1.3977	3997.35
-1.1165	-2.2243	-1.1165	497.152	-1.1175	997.24	-1.1165	1498.11	-1.1185	1997.99	-1.1185	2497.73	-1.1235	2997.65	-1.3545	3497.33	-1.3975	3997.33
-1.1163	-2.2255	-1.1163	497.162	-1.1173	997.232	-1.1163	1498.1	-1.1183	1998	-1.1183	2497.75	-1.1233	2997.65	-1.3543	3497.31	-1.3973	3997.34
-1.116	-2.2356	-1.116	497.172	-1.117	997.209	-1.116	1498.09	-1.118	1998	-1.118	2497.76	-1.123	2997.64	-1.354	3497.3	-1.397	3997.34
-1.1158	-2.2399	-1.1158	497.179	-1.1168	997.21	-1.1158	1498.08	-1.1178	1997.99	-1.1178	2497.75	-1.1228	2997.64	-1.3538	3497.31	-1.3968	3997.35
-1.1155	-2.2418	-1.1155	497.174	-1.1165	997.232	-1.1155	1498.07	-1.1175	1997.99	-1.1175	2497.74	-1.1225	2997.64	-1.3535	3497.32	-1.3965	3997.36
-1.1153	-2.2455	-1.1153	497.181	-1.1163	997.245	-1.1153	1498.08	-1.1173	1998	-1.1173	2497.73	-1.1223	2997.65	-1.3533	3497.3	-1.3963	3997.36
-1.115	-2.2462	-1.115	497.177	-1.116	997.243	-1.115	1498.09	-1.117	1997.99	-1.117	2497.74	-1.122	2997.66	-1.353	3497.3	-1.396	3997.35
-1.1148	-2.2456	-1.1148	497.169	-1.1158	997.239	-1.1148	1498.07	-1.1168	1997.98	-1.1168	2497.75	-1.1218	2997.65	-1.3528	3497.27	-1.3958	3997.35
-1.1145	-2.2478	-1.1145	497.177	-1.1155	997.239	-1.1145	1498.08	-1.1165	1997.97	-1.1165	2497.74	-1.1215	2997.64	-1.3525	3497.27	-1.3955	3997.36
-1.1143	-2.2556	-1.1143	497.165	-1.1153	997.251	-1.1143	1498.09	-1.1163	1997.97	-1.1163	2497.75	-1.1213	2997.63	-1.3523	3497.28	-1.3953	3997.36
-1.1141	-2.2503	-1.1141	497.147	-1.1151	997.253	-1.1141	1498.09	-1.1161	1997.98	-1.1161	2497.74	-1.1211	2997.61	-1.3521	3497.29	-1.3951	3997.34
-1.1138	-2.2502	-1.1138	497.151	-1.1148	997.241	-1.1138	1498.09	-1.1158	1997.99	-1.1158	2497.73	-1.1208	2997.61	-1.3518	3497.29	-1.3948	3997.34
-1.1136	-2.25	-1.1136	497.154	-1.1146	997.216	-1.1136	1498.09	-1.1156	1998.01	-1.1156	2497.74	-1.1206	2997.62	-1.3516	3497.3	-1.3946	3997.34
-1.1133	-2.2485	-1.1133	497.171	-1.1143	997.21	-1.1133	1498.09	-1.1153	1998.03	-1.1153	2497.74	-1.1203	2997.62	-1.3513	3497.31	-1.3943	3997.34
-1.1131	-2.2608	-1.1131	497.163	-1.1141	997.234	-1.1131	1498.08	-1.1151	1998.03	-1.1151	2497.76	-1.1201	2997.64	-1.3511	3497.31	-1.3941	3997.36
-1.1128	-2.2559	-1.1128	497.153	-1.1138	997.242	-1.1128	1498.07	-1.1148	1998.03	-1.1148	2497.78	-1.1198	2997.65	-1.3508	3497.32	-1.3938	3997.38
-1.1126	-2.2574	-1.1126	497.158	-1.1136	997.234	-1.1126	1498.08	-1.1146	1998.01	-1.1146	2497.78	-1.1196	2997.65	-1.3506	3497.31	-1.3936	3997.38
-1.1123	-2.2662	-1.1123	497.14	-1.1133	997.227	-1.1123	1498.07	-1.1143	1997.99	-1.1143	2497.78	-1.1193	2997.63	-1.3503	3497.31	-1.3933	3997.36
-1.1121	-2.285	-1.1121	497.156	-1.1131	997.233	-1.1121	1498.07	-1.1141	1997.98	-1.1141	2497.77	-1.1191	2997.63	-1.3501	3497.31	-1.3931	3997.35
-1.1118	-2.2831	-1.1118	497.175	-1.1128	997.251	-1.1118	1498.08	-1.1138	1997.99	-1.1138	2497.76	-1.1188	2997.64	-1.3498	3497.3	-1.3928	3997.36
-1.1116	-2.2557	-1.1116	497.179	-1.1126	997.256	-1.1116	1498.09	-1.1136	1998	-1.1136	2497.74	-1.1186	2997.64	-1.3496	3497.28	-1.3926	3997.36
-1.1114	-2.251	-1.1114	497.161	-1.1124	997.245	-1.1114	1498.08	-1.1134	1997.99	-1.1134	2497.74	-1.1184	2997.63	-1.3494	3497.26	-1.3924	3997.36
-1.1111	-2.2523	-1.1111	497.131	-1.1121	997.255	-1.1111	1498.07	-1.1131	1997.98	-1.1131	2497.73	-1.1181	2997.64	-1.3491	3497.27	-1.3921	3997.36
-1.1109	-2.2466	-1.1109	497.14	-1.1119	997.248	-1.1109	1498.07	-1.1129	1997.97	-1.1129	2497.74	-1.1179	2997.65	-1.3489	3497.31	-1.3919	3997.36
-1.1106	-2.2449	-1.1106	497.171	-1.1116	997.251	-1.1106	1498.07	-1.1126	1997.97	-1.1126	2497.75	-1.1176	2997.65	-1.3486	3497.31	-1.3916	3997.35
-1.1104	-2.2478	-1.1104	497.184	-1.1114	997.25	-1.1104	1498.06	-1.1124	1997.96	-1.1124	2497.75	-1.1174	2997.66	-1.3484	3497.32	-1.3914	3997.35
-1.1101	-2.2512	-1.1101	497.193	-1.1111	997.249	-1.1101	1498.05	-1.1121	1997.97	-1.1121	2497.74	-1.1171	2997.66	-1.3481	3497.33	-1.3911	3997.36
-1.1099	-2.2547	-1.1099	497.187	-1.1109	997.25	-1.1099	1498.06	-1.1119	1997.99	-1.1119	2497.74	-1.1169	2997.66	-1.3479	3497.32	-1.3909	3997.36
-1.1096	-2.2373	-1.1096	497.17	-1.1106	997.24	-1.1096	1498.07	-1.1116	1998	-1.1116	2497.74	-1.1166	2997.66	-1.3476	3497.31	-1.3906	3997.35
-1.1094	-2.2375	-1.1094	497.161	-1.1104	997.238	-1.1094	1498.06	-1.1114	1998.01	-1.1114	2497.75	-1.1164	2997.66	-1.3474	3497.29	-1.3904	3997.35
-1.1092	-2.2379	-1.1092	497.149	-1.1102	997.244	-1.1092	1498.06	-1.1112	1998	-1.1112	2497.76	-1.1162	2997.66	-1.3472	3497.28	-1.3902	3997.36
-1.1089	-2.2274	-1.1089	497.144	-1.1099	997.243	-1.1089	1498.07	-1.1109	1997.99	-1.1109	2497.74	-1.1159	2997.66	-1.3469	3497.27	-1.3899	3997.35
-1.1087	-2.2252	-1.1087	497.152	-1.1097	997.243	-1.1087	1498.08	-1.1107	1997.98	-1.1107	2497.72	-1.1157	2997.64	-1.3467	3497.26	-1.3897	3997.34
-1.1084	-2.2269	-1.1084	497.146	-1.1094	997.266	-1.1084	1498.08	-1.1104	1997.99	-1.1104	2497.71	-1.1154	2997.63	-1.3464	3497.27	-1.3894	3997.34
-1.1082	-2.2343	-1.1082	497.145	-1.1092	997.272	-1.1082	1498.09	-1.1102	1998	-1.1102	2497.72	-1.1152	2997.62	-1.3462	3497.29	-1.3892	3997.36
-1.1079	-2.2478	-1.1079	497.153	-1.1089	997.251	-1.1079	1498.11	-1.1099	1998.01	-1.1099	2497.73	-1.1149	2997.62	-1.3459	3497.28	-1.3889	3997.37
-1.1077	-2.2677	-1.1077	497.174	-1.1087	997.236	-1.1077	1498.11	-1.1097	1997.99	-1.1097	2497.75	-1.1147	2997.65	-1.3457	3497.3	-1.3887	3997.39
-1.1074	-2.2605	-1.1074	497.169	-1.1084	997.233	-1.1074	1498.1	-1.1094	1997.98	-1.1094	2497.76	-1.1144	2997.65	-1.3454	3497.33	-1.3884	3997.4
-1.1072	-2.2366	-1.1072	497.152	-1.1082	997.228	-1.1072	1498.09	-1.1092	1997.98	-1.1092	2497.76	-1.1142	2997.64	-1.3452	3497.33	-1.3882	3997.4
-1.107	-2.2308	-1.107	497.146	-1.108	997.223	-1.107	1498.06	-1.109	1997.99	-1.109	2497.75	-1.114	2997.63	-1.345	3497.3	-1.388	3997.39
-1.1067	-2.2361	-1.1067	497.143	-1.1077	997.222	-1.1067	1498.06	-1.1087	1997.98	-1.1087	2497.76	-1.1137	2997.63	-1.3447	3497.3	-1.3877	3997.38
-1.1065	-2.2322	-1.1065	497.14	-1.1075	997.232	-1.1065	1498.06	-1.1085	1997.98	-1.1085	2497.78	-1.1135	2997.62	-1.3445	3497.29	-1.3875	3997.36
-1.1062	-2.222	-1.1062	497.144	-1.1072	997.249	-1.1062	1498.08	-1.1082	1997.96	-1.1082	2497.78	-1.1132	2997.63	-1.3442	3497.29	-1.3872	3997.35
-1.106	-2.2208	-1.106	497.154	-1.107	997.251	-1.106	1498.09	-1.108	1997.95	-1.108	2497.75	-1.113	2997.64	-1.344	3497.31	-1.387	3997.35
-1.1057	-2.2206	-1.1057	497.153	-1.1067	997.249	-1.1057	1498.09	-1.1077	1997.94	-1.1077	2497.74	-1.1127	2997.63	-1.3437	3497.31	-1.3867	3997.35
-1.1055	-2.2265	-1.1055	497.151	-1.1065	997.253	-1.1055	1498.09	-1.1075	1997.94	-1.1075	2497.74	-1.1125	2997.64	-1.3435	3497.31	-1.3865	3997.34
-1.1052	-2.2387	-1.1052	497.151	-1.1062	997.26	-1.1052	1498.09	-1.1072	1997.95	-1.1072	2497.73	-1.1122	2997.65	-1.3432	3497.31	-1.3862	3997.32
-1.105	-2.2364	-1.105	497.162	-1.106	997.245	-1.105	1498.08	-1.107	1997.97	-1.107	2497.73	-1.112	2997.65	-1.343	3497.31	-1.386	3997.33
-1.1048	-2.2228	-1.1048	497.161	-1.1058	997.245	-1.1048	1498.07	-1.1068	1997.97	-1.1068	2497.74	-1.1118	2997.64	-1.3428	3497.32	-1.3858	3997.33
-1.1045	-2.2416	-1.1045	497.162	-1.1055	997.249	-1.1045	1498.07	-1.1065	1997.96	-1.1065	2497.75	-1.1115	2997.64	-1.3425	3497.34	-1.3855	3997.33
-1.1043	-2.2683	-1.1043	497.184	-1.1053	997.249	-1.1043	1498.08	-1.1063	1997.97	-1.1063	2497.74	-1.1113	2997.65	-1.3423	3497.33	-1.3853	3997.34
-1.104	-2.2629	-1.104	497.207	-1.105	997.246	-1.104	1498.07	-1.106	1997.99	-1.106	2497.72	-1.111	2997.65	-1.342	3497.32	-1.385	3997.34
-1.1038	-2.2587	-1.1038	497.198	-1.1048	997.248	-1.1038	1498.08	-1.1058	1998	-1.1058	2497.7	-1.1108	2997.64	-1.3418	3497.32	-1.3848	3997.34
-1.1035	-2.2589	-1.1035	497.18	-1.1045	997.245	-1.1035	1498.08	-1.1055	1998	-1.1055	2497.7	-1.1105	2997.62	-1.3415	3497.33	-1.3845	3997.34
-1.1033	-2.2633	-1.1033	497.175	-1.1043	997.245	-1.1033	1498.08	-1.1053	1997.99	-1.1053	2497.69	-1.1103	2997.62	-1.3413	3497.33	-1.3843	3997.35
-1.103	-2.2628	-1.103	497.177	-1.104	997.244	-1.103	1498.08	-1.105	1997.99	-1.105	2497.68	-1.11	2997.63	-1.341	3497.32	-1.384	3997.36
-1.1028	-2.2591	-1.1028	497.168	-1.1038	997.231	-1.1028	1498.09	-1.1048	1998.01	-1.1048	2497.7	-1.1098	2997.62	-1.3408	3497.32	-1.3838	3997.36
-1.1026	-2.2437	-1.1026	497.158	-1.1036	997.235	-1.1026	1498.08	-1.1046	1998.02	-1.1046	2497.73	-1.1096	2997.62	-1.3406	3497.31	-1.3836	3997.34
-1.1023	-2.2227	-1.1023	497.154	-1.1033	997.25	-1.1023	1498.07	-1.1043	1998.02	-1.1043	2497.74	-1.1093	2997.63	-1.3403	3497.3	-1.3833	3997.31
-1.1021	-2.2234	-1.1021	497.13	-1.1031	997.257	-1.1021	1498.07	-1.1041	1998.03	-1.1041	2497.74	-1.1091	2997.64	-1.3401	3497.31	-1.3831	3997.3
-1.1018	-2.2388	-1.1018	497.142	-1.1028	997.26	-1.1018	1498.08	-1.1038	1998.03	-1.1038	2497.74	-1.1088	2997.63	-1.3398	3497.32	-1.3828	3997.32
-1.1016	-2.2505	-1.1016	497.166	-1.1026	997.251	-1.1016	1498.09	-1.1036	1998.01	-1.1036	2497.74	-1.1086	2997.61	-1.3396	3497.33	-1.3826	3997.33
-1.1013	-2.2629	-1.1013	497.153	-1.1023	997.242	-1.1013	1498.08	-1.1033	1997.99	-1.1033	2497.73	-1.1083	2997.61	-1.3393	3497.32	-1.3823	3997.35
-1.1011	-2.272	-1.1011	497.156	-1.1021	997.238	-1.1011	1498.08	-1.1031	1997.99	-1.1031	2497.73	-1.1081	2997.62	-1.3391	3497.32	-1.3821	3997.38
-1.1008	-2.2617	-1.1008	497.162	-1.1018	997.232	-1.1008	1498.07	-1.1028	1997.99	-1.1028	2497.73	-1.1078	2997.62	-1.3388	3497.33	-1.3818	3997.37
-1.1006	-2.247	-1.1006	497.161	-1.1016	997.244	-1.1006	1498.06	-1.1026	1997.99	-1.1026	2497.72	-1.1076	2997.61	-1.3386	3497.34	-1.3816	3997.36
-1.1004	-2.2358	-1.1004	497.145	-1.1014	997.245	-1.1004	1498.06	-1.1024	1997.99	-1.1024	2497.73	-1.1074	2997.61	-1.3384	3497.34	-1.3814	3997.36
-1.1001	-2.2281	-1.1001	497.14	-1.1011	997.232	-1.1001	1498.06	-1.1021	1997.99	-1.1021	2497.74	-1.1071	2997.62	-1.3381	3497.33	-1.3811	3997.36
-1.0999	-2.2145	-1.0999	497.149	-1.1009	997.225	-1.0999	1498.07	-1.1019	1997.98	-1.1019	2497.75	-1.1069	2997.63	-1.3379	3497.33	-1.3809	3997.36
-1.0996	-2.2058	-1.0996	497.135	-1.1006	997.232	-1.0996	1498.09	-1.1016	1997.97	-1.1016	2497.76	-1.1066	2997.64	-1.3376	3497.34	-1.3806	3997.36
-1.0994	-2.2148	-1.0994	497.13	-1.1004	997.247	-1.0994	1498.11	-1.1014	1997.97	-1.1014	2497.75	-1.1064	2997.63	-1.3374	3497.32	-1.3804	3997.37
-1.0991	-2.222	-1.0991	497.128	-1.1001	997.261	-1.0991	1498.1	-1.1011	1997.98	-1.1011	2497.75	-1.1061	2997.62	-1.3371	3497.3	-1.3801	3997.37
-1.0989	-2.2269	-1.0989	497.118	-1.0999	997.266	-1.0989	1498.08	-1.1009	1997.99	-1.1009	2497.75	-1.1059	2997.64	-1.3369	3497.3	-1.3799	3997.37
-1.0986	-2.2222	-1.0986	497.137	-1.0996	997.266	-1.0986	1498.08	-1.1006	1997.98	-1.1006	2497.75	-1.1056	2997.64	-1.3366	3497.31	-1.3796	3997.35
-1.0984	-2.219	-1.0984	497.142	-1.0994	997.255	-1.0984	1498.07	-1.1004	1997.97	-1.1004	2497.74	-1.1054	2997.63	-1.3364	3497.31	-1.3794	3997.34
-1.0982	-2.2145	-1.0982	497.146	-1.0992	997.266	-1.0982	1498.07	-1.1002	1997.96	-1.1002	2497.74	-1.1052	2997.62	-1.3362	3497.32	-1.3792	3997.35
-1.0979	-2.2235	-1.0979	497.149	-1.0989	997.277	-1.0979	1498.06	-1.0999	1997.97	-1.0999	2497.74	-1.1049	2997.61	-1.3359	3497.34	-1.3789	3997.36
-1.0977	-2.2457	-1.0977	497.15	-1.0987	997.267	-1.0977	1498.04	-1.0997	1997.99	-1.0997	2497.74	-1.1047	2997.6	-1.3357	3497.35	-1.3787	3997.35
-1.0974	-2.2539	-1.0974	497.158	-1.0984	997.258	-1.0974	1498.03	-1.0994	1997.99	-1.0994	2497.74	-1.1044	2997.6	-1.3354	3497.34	-1.3784	3997.37
-1.0972	-2.2547	-1.0972	497.14	-1.0982	997.247	-1.0972	1498.05	-1.0992	1997.98	-1.0992	2497.74	-1.1042	2997.61	-1.3352	3497.34	-1.3782	3997.38
-1.0969	-2.2477	-1.0969	497.141	-1.0979	997.24	-1.0969	1498.05	-1.0989	1997.97	-1.0989	2497.73	-1.1039	2997.6	-1.3349	3497.33	-1.3779	3997.38
-1.0967	-2.2383	-1.0967	497.139	-1.0977	997.254	-1.0967	1498.05	-1.0987	1997.98	-1.0987	2497.73	-1.1037	2997.61	-1.3347	3497.32	-1.3777	3997.37
-1.0964	-2.2357	-1.0964	497.142	-1.0974	997.259	-1.0964	1498.05	-1.0984	1998	-1.0984	2497.73	-1.1034	2997.63	-1.3344	3497.32	-1.3774	3997.36
-1.0962	-2.2302	-1.0962	497.139	-1.0972	997.254	-1.0962	1498.06	-1.0982	1998.01	-1.0982	2497.74	-1.1032	2997.64	-1.3342	3497.32	-1.3772	3997.36
-1.096	-2.2348	-1.096	497.131	-1.097	997.25	-1.096	1498.06	-1.098	1997.99	-1.098	2497.73	-1.103	2997.64	-1.334	3497.31	-1.377	3997.33
-1.0957	-2.2465	-1.0957	497.123	-1.0967	997.244	-1.0957	1498.06	-1.0977	1997.99	-1.0977	2497.73	-1.1027	2997.65	-1.3337	3497.32	-1.3767	3997.32
-1.0955	-2.2525	-1.0955	497.125	-1.0965	997.252	-1.0955	1498.07	-1.0975	1997.99	-1.0975	2497.71	-1.1025	2997.65	-1.3335	3497.35	-1.3765	3997.34
-1.0952	-2.2551	-1.0952	497.13	-1.0962	997.253	-1.0952	1498.06	-1.0972	1997.98	-1.0972	2497.71	-1.1022	2997.66	-1.3332	3497.36	-1.3762	3997.34
-1.095	-2.2569	-1.095	497.137	-1.096	997.259	-1.095	1498.05	-1.097	1997.97	-1.097	2497.73	-1.102	2997.63	-1.333	3497.34	-1.376	3997.33
-1.0947	-2.2619	-1.0947	497.162	-1.0957	997.245	-1.0947	1498.06	-1.0967	1997.98	-1.0967	2497.75	-1.1017	2997.61	-1.3327	3497.31	-1.3757	3997.32
-1.0945	-2.2522	-1.0945	497.182	-1.0955	997.234	-1.0945	1498.07	-1.0965	1997.97	-1.0965	2497.77	-1.1015	2997.61	-1.3325	3497.3	-1.3755	3997.33
-1.0942	-2.2531	-1.0942	497.167	-1.0952	997.224	-1.0942	1498.07	-1.0962	1997.97	-1.0962	2497.77	-1.1012	2997.61	-1.3322	3497.3	-1.3752	3997.34
-1.094	-2.2567	-1.094	497.169	-1.095	997.218	-1.094	1498.06	-1.096	1997.98	-1.096	2497.75	-1.101	2997.59	-1.332	3497.31	-1.375	3997.35
-1.0938	-2.2514	-1.0938	497.169	-1.0948	997.228	-1.0938	1498.07	-1.0958	1997.98	-1.0958	2497.74	-1.1008	2997.6	-1.3318	3497.31	-1.3748	3997.35
-1.0935	-2.2382	-1.0935	497.156	-1.0945	997.233	-1.0935	1498.08	-1.0955	1997.97	-1.0955	2497.74	-1.1005	2997.62	-1.3315	3497.3	-1.3745	3997.35
-1.0933	-2.2318	-1.0933	497.146	-1.0943	997.235	-1.0933	1498.06	-1.0953	1997.99	-1.0953	2497.74	-1.1003	2997.63	-1.3313	3497.3	-1.3743	3997.35
-1.093	-2.2399	-1.093	497.162	-1.094	997.23	-1.093	1498.06	-1.095	1998.01	-1.095	2497.75	-1.1	2997.62	-1.331	3497.3	-1.374	3997.35
-1.0928	-2.245	-1.0928	497.161	-1.0938	997.225	-1.0928	1498.08	-1.0948	1998.03	-1.0948	2497.76	-1.0998	2997.61	-1.3308	3497.3	-1.3738	3997.35
-1.0925	-2.2593	-1.0925	497.148	-1.0935	997.229	-1.0925	1498.09	-1.0945	1998.02	-1.0945	2497.75	-1.0995	2997.63	-1.3305	3497.28	-1.3735	3997.35
-1.0923	-2.2594	-1.0923	497.135	-1.0933	997.225	-1.0923	1498.08	-1.0943	1998.01	-1.0943	2497.74	-1.0993	2997.64	-1.3303	3497.3	-1.3733	3997.35
-1.092	-2.2419	-1.092	497.128	-1.093	997.226	-1.092	1498.08	-1.094	1998.02	-1.094	2497.73	-1.099	2997.63	-1.33	3497.3	-1.373	3997.34
-1.0918	-2.2368	-1.0918	497.116	-1.0928	997.229	-1.0918	1498.08	-1.0938	1998	-1.0938	2497.74	-1.0988	2997.64	-1.3298	3497.29	-1.3728	3997.33
-1.0916	-2.2574	-1.0916	497.111	-1.0926	997.206	-1.0916	1498.08	-1.0936	1997.98	-1.0936	2497.76	-1.0986	2997.65	-1.3296	3497.27	-1.3726	3997.31
-1.0913	-2.2739	-1.0913	497.122	-1.0923	997.201	-1.0913	1498.07	-1.0933	1997.96	-1.0933	2497.77	-1.0983	2997.64	-1.3293	3497.25	-1.3723	3997.32
-1.0911	-2.2687	-1.0911	497.134	-1.0921	997.226	-1.0911	1498.06	-1.0931	1997.96	-1.0931	2497.76	-1.0981	2997.64	-1.3291	3497.25	-1.3721	3997.32
-1.0908	-2.2477	-1.0908	497.135	-1.0918	997.227	-1.0908	1498.07	-1.0928	1997.98	-1.0928	2497.75	-1.0978	2997.65	-1.3288	3497.26	-1.3718	3997.33
-1.0906	-2.2565	-1.0906	497.139	-1.0916	997.244	-1.0906	1498.08	-1.0926	1998	-1.0926	2497.73	-1.0976	2997.65	-1.3286	3497.25	-1.3716	3997.34
-1.0903	-2.2472	-1.0903	497.15	-1.0913	997.263	-1.0903	1498.09	-1.0923	1997.99	-1.0923	2497.74	-1.0973	2997.65	-1.3283	3497.25	-1.3713	3997.34
-1.0901	-2.2273	-1.0901	497.136	-1.0911	997.268	-1.0901	1498.08	-1.0921	1997.98	-1.0921	2497.75	-1.0971	2997.64	-1.3281	3497.24	-1.3711	3997.34
-1.0898	-2.2137	-1.0898	497.137	-1.0908	997.269	-1.0898	1498.07	-1.0918	1997.98	-1.0918	2497.76	-1.0968	2997.63	-1.3278	3497.26	-1.3708	3997.35
-1.0896	-2.2154	-1.0896	497.139	-1.0906	997.259	-1.0896	1498.08	-1.0916	1997.96	-1.0916	2497.74	-1.0966	2997.64	-1.3276	3497.28	-1.3706	3997.35
-1.0894	-2.2423	-1.0894	497.151	-1.0904	997.266	-1.0894	1498.08	-1.0914	1997.97	-1.0914	2497.74	-1.0964	2997.63	-1.3274	3497.3	-1.3704	3997.35
-1.0891	-2.2447	-1.0891	497.145	-1.0901	997.261	-1.0891	1498.09	-1.0911	1997.97	-1.0911	2497.74	-1.0961	2997.61	-1.3271	3497.3	-1.3701	3997.36
-1.0889	-2.2355	-1.0889	497.16	-1.0899	997.241	-1.0889	1498.1	-1.0909	1997.96	-1.0909	2497.74	-1.0959	2997.61	-1.3269	3497.31	-1.3699	3997.36
-1.0886	-2.2342	-1.0886	497.18	-1.0896	997.238	-1.0886	1498.09	-1.0906	1997.97	-1.0906	2497.73	-1.0956	2997.62	-1.3266	3497.31	-1.3696	3997.34
-1.0884	-2.2288	-1.0884	497.168	-1.0894	997.249	-1.0884	1498.09	-1.0904	1997.97	-1.0904	2497.73	-1.0954	2997.64	-1.3264	3497.32	-1.3694	3997.33
-1.0881	-2.2403	-1.0881	497.159	-1.0891	997.257	-1.0881	1498.09	-1.0901	1997.99	-1.0901	2497.75	-1.0951	2997.64	-1.3261	3497.31	-1.3691	3997.33
-1.0879	-2.2491	-1.0879	497.16	-1.0889	997.259	-1.0879	1498.08	-1.0899	1998	-1.0899	2497.75	-1.0949	2997.64	-1.3259	3497.31	-1.3689	3997.33
-1.0876	-2.2474	-1.0876	497.165	-1.0886	997.25	-1.0876	1498.08	-1.0896	1998.01	-1.0896	2497.75	-1.0946	2997.64	-1.3256	3497.32	-1.3686	3997.34
-1.0874	-2.2364	-1.0874	497.172	-1.0884	997.26	-1.0874	1498.08	-1.0894	1998.03	-1.0894	2497.75	-1.0944	2997.62	-1.3254	3497.33	-1.3684	3997.36
-1.0872	-2.2302	-1.0872	497.168	-1.0882	997.251	-1.0872	1498.08	-1.0892	1998.02	-1.0892	2497.75	-1.0942	2997.62	-1.3252	3497.33	-1.3682	3997.37
-1.0869	-2.2396	-1.0869	497.15	-1.0879	997.232	-1.0869	1498.07	-1.0889	1998.02	-1.0889	2497.73	-1.0939	2997.61	-1.3249	3497.33	-1.3679	3997.37
-1.0867	-2.2634	-1.0867	497.133	-1.0877	997.223	-1.0867	1498.06	-1.0887	1998.01	-1.0887	2497.73	-1.0937	2997.62	-1.3247	3497.33	-1.3677	3997.36
-1.0864	-2.2742	-1.0864	497.133	-1.0874	997.238	-1.0864	1498.05	-1.0884	1998.01	-1.0884	2497.74	-1.0934	2997.62	-1.3244	3497.31	-1.3674	3997.36
-1.0862	-2.2469	-1.0862	497.147	-1.0872	997.249	-1.0862	1498.05	-1.0882	1998	-1.0882	2497.75	-1.0932	2997.62	-1.3242	3497.3	-1.3672	3997.35
-1.0859	-2.2417	-1.0859	497.149	-1.0869	997.261	-1.0859	1498.06	-1.0879	1998	-1.0879	2497.77	-1.0929	2997.62	-1.3239	3497.29	-1.3669	3997.35
-1.0857	-2.2609	-1.0857	497.154	-1.0867	997.266	-1.0857	1498.05	-1.0877	1998.01	-1.0877	2497.78	-1.0927	2997.61	-1.3237	3497.3	-1.3667	3997.37
-1.0854	-2.2745	-1.0854	497.167	-1.0864	997.247	-1.0854	1498.07	-1.0874	1998.01	-1.0874	2497.78	-1.0924	2997.61	-1.3234	3497.31	-1.3664	3997.38
-1.0852	-2.2591	-1.0852	497.165	-1.0862	997.227	-1.0852	1498.08	-1.0872	1998	-1.0872	2497.75	-1.0922	2997.63	-1.3232	3497.31	-1.3662	3997.37
-1.085	-2.2537	-1.085	497.166	-1.086	997.214	-1.085	1498.08	-1.087	1997.98	-1.087	2497.73	-1.092	2997.62	-1.323	3497.31	-1.366	3997.37
-1.0847	-2.2431	-1.0847	497.172	-1.0857	997.201	-1.0847	1498.09	-1.0867	1997.98	-1.0867	2497.72	-1.0917	2997.62	-1.3227	3497.29	-1.3657	3997.36
-1.0845	-2.2168	-1.0845	497.172	-1.0855	997.195	-1.0845	1498.09	-1.0865	1997.98	-1.0865	2497.72	-1.0915	2997.61	-1.3225	3497.27	-1.3655	3997.35
-1.0842	-2.2136	-1.0842	497.132	-1.0852	997.21	-1.0842	1498.1	-1.0862	1997.98	-1.0862	2497.72	-1.0912	2997.62	-1.3222	3497.29	-1.3652	3997.37
-1.084	-2.2234	-1.084	497.114	-1.085	997.207	-1.084	1498.08	-1.086	1998	-1.086	2497.72	-1.091	2997.62	-1.322	3497.3	-1.365	3997.37
-1.0837	-2.2157	-1.0837	497.122	-1.0847	997.213	-1.0837	1498.07	-1.0857	1998.01	-1.0857	2497.73	-1.0907	2997.63	-1.3217	3497.31	-1.3647	3997.36
-1.0835	-2.2157	-1.0835	497.14	-1.0845	997.226	-1.0835	1498.06	-1.0855	1998.01	-1.0855	2497.75	-1.0905	2997.63	-1.3215	3497.33	-1.3645	3997.36
-1.0832	-2.2335	-1.0832	497.154	-1.0842	997.235	-1.0832	1498.04	-1.0852	1998.01	-1.0852	2497.73	-1.0902	2997.62	-1.3212	3497.34	-1.3642	3997.36
-1.083	-2.2388	-1.083	497.142	-1.084	997.24	-1.083	1498.02	-1.085	1998.02	-1.085	2497.71	-1.09	2997.61	-1.321	3497.34	-1.364	3997.36
-1.0828	-2.2415	-1.0828	497.142	-1.0838	997.226	-1.0828	1498.04	-1.0848	1998.01	-1.0848	2497.72	-1.0898	2997.6	-1.3208	3497.33	-1.3638	3997.37
-1.0825	-2.2523	-1.0825	497.138	-1.0835	997.212	-1.0825	1498.06	-1.0845	1998.01	-1.0845	2497.75	-1.0895	2997.6	-1.3205	3497.31	-1.3635	3997.37
-1.0823	-2.2545	-1.0823	497.144	-1.0833	997.202	-1.0823	1498.07	-1.0843	1998.01	-1.0843	2497.76	-1.0893	2997.62	-1.3203	3497.32	-1.3633	3997.35
-1.082	-2.2584	-1.082	497.147	-1.083	997.199	-1.082	1498.08	-1.084	1998.01	-1.084	2497.76	-1.089	2997.63	-1.32	3497.34	-1.363	3997.36
-1.0818	-2.255	-1.0818	497.144	-1.0828	997.202	-1.0818	1498.08	-1.0838	1998.01	-1.0838	2497.74	-1.0888	2997.64	-1.3198	3497.35	-1.3628	3997.37
-1.0815	-2.2298	-1.0815	497.146	-1.0825	997.218	-1.0815	1498.07	-1.0835	1998.01	-1.0835	2497.73	-1.0885	2997.63	-1.3195	3497.33	-1.3625	3997.36
-1.0813	-2.2119	-1.0813	497.147	-1.0823	997.237	-1.0813	1498.06	-1.0833	1998.02	-1.0833	2497.73	-1.0883	2997.61	-1.3193	3497.32	-1.3623	3997.34
-1.081	-2.2166	-1.081	497.139	-1.082	997.24	-1.081	1498.04	-1.083	1998.01	-1.083	2497.72	-1.088	2997.62	-1.319	3497.3	-1.362	3997.33
-1.0808	-2.232	-1.0808	497.133	-1.0818	997.236	-1.0808	1498.05	-1.0828	1998	-1.0828	2497.73	-1.0878	2997.62	-1.3188	3497.3	-1.3618	3997.33
-1.0806	-2.2497	-1.0806	497.137	-1.0816	997.231	-1.0806	1498.07	-1.0826	1997.98	-1.0826	2497.74	-1.0876	2997.6	-1.3186	3497.31	-1.3616	3997.32
-1.0803	-2.2729	-1.0803	497.137	-1.0813	997.228	-1.0803	1498.07	-1.0823	1997.97	-1.0823	2497.73	-1.0873	2997.6	-1.3183	3497.3	-1.3613	3997.32
-1.0801	-2.2683	-1.0801	497.131	-1.0811	997.225	-1.0801	1498.09	-1.0821	1997.97	-1.0821	2497.74	-1.0871	2997.61	-1.3181	3497.3	-1.3611	3997.34
-1.0798	-2.2498	-1.0798	497.147	-1.0808	997.23	-1.0798	1498.1	-1.0818	1997.97	-1.0818	2497.74	-1.0868	2997.64	-1.3178	3497.3	-1.3608	3997.36
-1.0796	-2.2322	-1.0796	497.151	-1.0806	997.227	-1.0796	1498.09	-1.0816	1997.98	-1.0816	2497.73	-1.0866	2997.64	-1.3176	3497.3	-1.3606	3997.36
-1.0793	-2.2304	-1.0793	497.144	-1.0803	997.237	-1.0793	1498.07	-1.0813	1997.98	-1.0813	2497.72	-1.0863	2997.63	-1.3173	3497.3	-1.3603	3997.36
-1.0791	-2.2329	-1.0791	497.131	-1.0801	997.227	-1.0791	1498.08	-1.0811	1997.98	-1.0811	2497.71	-1.0861	2997.62	-1.3171	3497.32	-1.3601	3997.35
-1.0788	-2.2318	-1.0788	497.123	-1.0798	997.22	-1.0788	1498.09	-1.0808	1997.97	-1.0808	2497.69	-1.0858	2997.61	-1.3168	3497.33	-1.3598	3997.34
-1.0786	-2.2469	-1.0786	497.129	-1.0796	997.221	-1.0786	1498.09	-1.0806	1997.97	-1.0806	2497.72	-1.0856	2997.6	-1.3166	3497.32	-1.3596	3997.37
-1.0784	-2.2771	-1.0784	497.13	-1.0794	997.216	-1.0784	1498.08	-1.0804	1997.95	-1.0804	2497.75	-1.0854	2997.59	-1.3164	3497.33	-1.3594	3997.37
-1.0781	-2.2806	-1.0781	497.143	-1.0791	997.23	-1.0781	1498.06	-1.0801	1997.95	-1.0801	2497.76	-1.0851	2997.6	-1.3161	3497.33	-1.3591	3997.35
-1.0779	-2.2648	-1.0779	497.153	-1.0789	997.225	-1.0779	1498.07	-1.0799	1997.97	-1.0799	2497.75	-1.0849	2997.61	-1.3159	3497.31	-1.3589	3997.34
-1.0776	-2.2629	-1.0776	497.157	-1.0786	997.198	-1.0776	1498.09	-1.0796	1997.97	-1.0796	2497.76	-1.0846	2997.6	-1.3156	3497.3	-1.3586	3997.33
-1.0774	-2.273	-1.0774	497.162	-1.0784	997.193	-1.0774	1498.12	-1.0794	1997.99	-1.0794	2497.78	-1.0844	2997.59	-1.3154	3497.31	-1.3584	3997.33
-1.0771	-2.2612	-1.0771	497.153	-1.0781	997.216	-1.0771	1498.13	-1.0791	1998.02	-1.0791	2497.79	-1.0841	2997.59	-1.3151	3497.32	-1.3581	3997.32
-1.0769	-2.2577	-1.0769	497.135	-1.0779	997.228	-1.0769	1498.14	-1.0789	1998.02	-1.0789	2497.77	-1.0839	2997.63	-1.3149	3497.32	-1.3579	3997.34
-1.0766	-2.2585	-1.0766	497.122	-1.0776	997.227	-1.0766	1498.12	-1.0786	1998	-1.0786	2497.74	-1.0836	2997.64	-1.3146	3497.31	-1.3576	3997.36
-1.0764	-2.2611	-1.0764	497.123	-1.0774	997.239	-1.0764	1498.09	-1.0784	1997.99	-1.0784	2497.72	-1.0834	2997.63	-1.3144	3497.32	-1.3574	3997.35
-1.0762	-2.252	-1.0762	497.135	-1.0772	997.246	-1.0762	1498.09	-1.0782	1997.99	-1.0782	2497.73	-1.0832	2997.6	-1.3142	3497.32	-1.3572	3997.33
-1.0759	-2.2434	-1.0759	497.142	-1.0769	997.235	-1.0759	1498.09	-1.0779	1997.98	-1.0779	2497.74	-1.0829	2997.61	-1.3139	3497.31	-1.3569	3997.34
-1.0757	-2.2479	-1.0757	497.125	-1.0767	997.225	-1.0757	1498.08	-1.0777	1997.98	-1.0777	2497.73	-1.0827	2997.62	-1.3137	3497.3	-1.3567	3997.35
-1.0754	-2.2563	-1.0754	497.12	-1.0764	997.227	-1.0754	1498.05	-1.0774	1997.97	-1.0774	2497.72	-1.0824	2997.61	-1.3134	3497.29	-1.3564	3997.36
-1.0752	-2.2606	-1.0752	497.137	-1.0762	997.226	-1.0752	1498.06	-1.0772	1997.98	-1.0772	2497.73	-1.0822	2997.61	-1.3132	3497.31	-1.3562	3997.36
-1.0749	-2.266	-1.0749	497.167	-1.0759	997.213	-1.0749	1498.09	-1.0769	1997.97	-1.0769	2497.74	-1.0819	2997.59	-1.3129	3497.32	-1.3559	3997.36
-1.0747	-2.2709	-1.0747	497.181	-1.0757	997.217	-1.0747	1498.07	-1.0767	1997.99	-1.0767	2497.74	-1.0817	2997.59	-1.3127	3497.32	-1.3557	3997.38
-1.0744	-2.2713	-1.0744	497.169	-1.0754	997.232	-1.0744	1498.05	-1.0764	1998	-1.0764	2497.76	-1.0814	2997.6	-1.3124	3497.31	-1.3554	3997.37
-1.0742	-2.254	-1.0742	497.166	-1.0752	997.215	-1.0742	1498.06	-1.0762	1998	-1.0762	2497.76	-1.0812	2997.62	-1.3122	3497.3	-1.3552	3997.36
-1.074	-2.2403	-1.074	497.173	-1.075	997.225	-1.074	1498.08	-1.076	1998	-1.076	2497.76	-1.081	2997.62	-1.312	3497.29	-1.355	3997.35
-1.0737	-2.2372	-1.0737	497.155	-1.0747	997.251	-1.0737	1498.09	-1.0757	1997.99	-1.0757	2497.75	-1.0807	2997.6	-1.3117	3497.28	-1.3547	3997.34
-1.0735	-2.2501	-1.0735	497.161	-1.0745	997.257	-1.0735	1498.09	-1.0755	1998.02	-1.0755	2497.73	-1.0805	2997.6	-1.3115	3497.29	-1.3545	3997.33
-1.0732	-2.2496	-1.0732	497.172	-1.0742	997.263	-1.0732	1498.09	-1.0752	1998.02	-1.0752	2497.74	-1.0802	2997.61	-1.3112	3497.31	-1.3542	3997.33
-1.073	-2.2432	-1.073	497.172	-1.074	997.263	-1.073	1498.1	-1.075	1998	-1.075	2497.73	-1.08	2997.63	-1.311	3497.31	-1.354	3997.33
-1.0727	-2.246	-1.0727	497.168	-1.0737	997.272	-1.0727	1498.09	-1.0747	1997.99	-1.0747	2497.73	-1.0797	2997.64	-1.3107	3497.31	-1.3537	3997.33
-1.0725	-2.2607	-1.0725	497.146	-1.0735	997.257	-1.0725	1498.09	-1.0745	1998.01	-1.0745	2497.74	-1.0795	2997.65	-1.3105	3497.31	-1.3535	3997.35
-1.0722	-2.2638	-1.0722	497.143	-1.0732	997.238	-1.0722	1498.09	-1.0742	1998.02	-1.0742	2497.75	-1.0792	2997.64	-1.3102	3497.28	-1.3532	3997.35
-1.072	-2.258	-1.072	497.148	-1.073	997.236	-1.072	1498.09	-1.074	1998.04	-1.074	2497.75	-1.079	2997.64	-1.31	3497.26	-1.353	3997.34
-1.0718	-2.2664	-1.0718	497.143	-1.0728	997.241	-1.0718	1498.09	-1.0738	1998.05	-1.0738	2497.75	-1.0788	2997.63	-1.3098	3497.28	-1.3528	3997.34
-1.0715	-2.2708	-1.0715	497.142	-1.0725	997.258	-1.0715	1498.09	-1.0735	1998.04	-1.0735	2497.75	-1.0785	2997.62	-1.3095	3497.29	-1.3525	3997.35
-1.0713	-2.2646	-1.0713	497.151	-1.0723	997.265	-1.0713	1498.08	-1.0733	1998.04	-1.0733	2497.76	-1.0783	2997.63	-1.3093	3497.29	-1.3523	3997.35
-1.071	-2.2531	-1.071	497.158	-1.072	997.262	-1.071	1498.08	-1.073	1998.05	-1.073	2497.76	-1.078	2997.63	-1.309	3497.29	-1.352	3997.33
-1.0708	-2.2576	-1.0708	497.17	-1.0718	997.261	-1.0708	1498.08	-1.0728	1998.03	-1.0728	2497.78	-1.0778	2997.63	-1.3088	3497.29	-1.3518	3997.33
-1.0705	-2.2574	-1.0705	497.162	-1.0715	997.249	-1.0705	1498.08	-1.0725	1998	-1.0725	2497.79	-1.0775	2997.62	-1.3085	3497.3	-1.3515	3997.35
-1.0703	-2.2409	-1.0703	497.16	-1.0713	997.252	-1.0703	1498.1	-1.0723	1997.98	-1.0723	2497.76	-1.0773	2997.63	-1.3083	3497.32	-1.3513	3997.36
-1.07	-2.2435	-1.07	497.149	-1.071	997.263	-1.07	1498.1	-1.072	1997.99	-1.072	2497.76	-1.077	2997.64	-1.308	3497.3	-1.351	3997.36
-1.0698	-2.2397	-1.0698	497.14	-1.0708	997.251	-1.0698	1498.1	-1.0718	1998.01	-1.0718	2497.77	-1.0768	2997.64	-1.3078	3497.3	-1.3508	3997.34
-1.0696	-2.2275	-1.0696	497.128	-1.0706	997.223	-1.0696	1498.1	-1.0716	1998.01	-1.0716	2497.78	-1.0766	2997.62	-1.3076	3497.3	-1.3506	3997.33
-1.0693	-2.2302	-1.0693	497.13	-1.0703	997.216	-1.0693	1498.08	-1.0713	1998	-1.0713	2497.77	-1.0763	2997.64	-1.3073	3497.32	-1.3503	3997.31
-1.0691	-2.2422	-1.0691	497.13	-1.0701	997.223	-1.0691	1498.06	-1.0711	1997.99	-1.0711	2497.76	-1.0761	2997.65	-1.3071	3497.3	-1.3501	3997.31
-1.0688	-2.2576	-1.0688	497.13	-1.0698	997.218	-1.0688	1498.06	-1.0708	1997.98	-1.0708	2497.76	-1.0758	2997.63	-1.3068	3497.27	-1.3498	3997.32
-1.0686	-2.258	-1.0686	497.145	-1.0696	997.219	-1.0686	1498.08	-1.0706	1997.99	-1.0706	2497.77	-1.0756	2997.62	-1.3066	3497.26	-1.3496	3997.33
-1.0683	-2.2522	-1.0683	497.149	-1.0693	997.226	-1.0683	1498.11	-1.0703	1998	-1.0703	2497.77	-1.0753	2997.61	-1.3063	3497.28	-1.3493	3997.33
-1.0681	-2.2429	-1.0681	497.16	-1.0691	997.221	-1.0681	1498.11	-1.0701	1998.01	-1.0701	2497.77	-1.0751	2997.64	-1.3061	3497.31	-1.3491	3997.33
-1.0678	-2.2313	-1.0678	497.174	-1.0688	997.216	-1.0678	1498.09	-1.0698	1998	-1.0698	2497.76	-1.0748	2997.67	-1.3058	3497.31	-1.3488	3997.33
-1.0676	-2.2429	-1.0676	497.182	-1.0686	997.219	-1.0676	1498.09	-1.0696	1997.98	-1.0696	2497.75	-1.0746	2997.66	-1.3056	3497.33	-1.3486	3997.33
-1.0674	-2.2677	-1.0674	497.157	-1.0684	997.219	-1.0674	1498.09	-1.0694	1997.98	-1.0694	2497.75	-1.0744	2997.65	-1.3054	3497.34	-1.3484	3997.35
-1.0671	-2.2656	-1.0671	497.142	-1.0681	997.217	-1.0671	1498.09	-1.0691	1997.98	-1.0691	2497.74	-1.0741	2997.65	-1.3051	3497.32	-1.3481	3997.36
-1.0669	-2.2488	-1.0669	497.144	-1.0679	997.219	-1.0669	1498.09	-1.0689	1997.99	-1.0689	2497.73	-1.0739	2997.65	-1.3049	3497.3	-1.3479	3997.34
-1.0666	-2.2426	-1.0666	497.135	-1.0676	997.227	-1.0666	1498.08	-1.0686	1998	-1.0686	2497.73	-1.0736	2997.64	-1.3046	3497.3	-1.3476	3997.33
-1.0664	-2.2425	-1.0664	497.129	-1.0674	997.241	-1.0664	1498.08	-1.0684	1998	-1.0684	2497.73	-1.0734	2997.64	-1.3044	3497.3	-1.3474	3997.32
-1.0661	-2.2507	-1.0661	497.126	-1.0671	997.237	-1.0661	1498.07	-1.0681	1998.02	-1.0681	2497.74	-1.0731	2997.64	-1.3041	3497.31	-1.3471	3997.3
-1.0659	-2.2421	-1.0659	497.123	-1.0669	997.227	-1.0659	1498.06	-1.0679	1998.02	-1.0679	2497.74	-1.0729	2997.65	-1.3039	3497.3	-1.3469	3997.3
-1.0656	-2.2228	-1.0656	497.123	-1.0666	997.224	-1.0656	1498.06	-1.0676	1998.01	-1.0676	2497.74	-1.0726	2997.64	-1.3036	3497.33	-1.3466	3997.31
-1.0654	-2.1998	-1.0654	497.131	-1.0664	997.213	-1.0654	1498.07	-1.0674	1998.01	-1.0674	2497.75	-1.0724	2997.64	-1.3034	3497.34	-1.3464	3997.34
-1.0652	-2.1971	-1.0652	497.132	-1.0662	997.222	-1.0652	1498.07	-1.0672	1998.01	-1.0672	2497.76	-1.0722	2997.65	-1.3032	3497.31	-1.3462	3997.36
-1.0649	-2.2014	-1.0649	497.139	-1.0659	997.228	-1.0649	1498.08	-1.0669	1998.02	-1.0669	2497.76	-1.0719	2997.63	-1.3029	3497.29	-1.3459	3997.37
-1.0647	-2.1987	-1.0647	497.159	-1.0657	997.235	-1.0647	1498.08	-1.0667	1998.01	-1.0667	2497.75	-1.0717	2997.62	-1.3027	3497.29	-1.3457	3997.37
-1.0644	-2.2114	-1.0644	497.164	-1.0654	997.237	-1.0644	1498.08	-1.0664	1997.99	-1.0664	2497.75	-1.0714	2997.62	-1.3024	3497.3	-1.3454	3997.37
-1.0642	-2.2339	-1.0642	497.157	-1.0652	997.241	-1.0642	1498.07	-1.0662	1998	-1.0662	2497.74	-1.0712	2997.63	-1.3022	3497.31	-1.3452	3997.36
-1.0639	-2.2414	-1.0639	497.156	-1.0649	997.234	-1.0639	1498.06	-1.0659	1998.01	-1.0659	2497.74	-1.0709	2997.64	-1.3019	3497.31	-1.3449	3997.35
-1.0637	-2.2363	-1.0637	497.135	-1.0647	997.237	-1.0637	1498.06	-1.0657	1997.99	-1.0657	2497.72	-1.0707	2997.64	-1.3017	3497.29	-1.3447	3997.35
-1.0634	-2.2367	-1.0634	497.125	-1.0644	997.247	-1.0634	1498.07	-1.0654	1998	-1.0654	2497.72	-1.0704	2997.63	-1.3014	3497.29	-1.3444	3997.36
-1.0632	-2.2402	-1.0632	497.126	-1.0642	997.242	-1.0632	1498.08	-1.0652	1997.99	-1.0652	2497.72	-1.0702	2997.6	-1.3012	3497.29	-1.3442	3997.35
-1.063	-2.2286	-1.063	497.135	-1.064	997.241	-1.063	1498.08	-1.065	1997.99	-1.065	2497.73	-1.07	2997.61	-1.301	3497.29	-1.344	3997.34
-1.0627	-2.2251	-1.0627	497.154	-1.0637	997.238	-1.0627	1498.08	-1.0647	1998.01	-1.0647	2497.75	-1.0697	2997.61	-1.3007	3497.31	-1.3437	3997.35
-1.0625	-2.2245	-1.0625	497.156	-1.0635	997.22	-1.0625	1498.09	-1.0645	1998.02	-1.0645	2497.75	-1.0695	2997.61	-1.3005	3497.31	-1.3435	3997.38
-1.0622	-2.2281	-1.0622	497.155	-1.0632	997.215	-1.0622	1498.1	-1.0642	1998.03	-1.0642	2497.76	-1.0692	2997.6	-1.3002	3497.29	-1.3432	3997.36
-1.062	-2.2449	-1.062	497.154	-1.063	997.234	-1.062	1498.1	-1.064	1998.02	-1.064	2497.76	-1.069	2997.59	-1.3	3497.3	-1.343	3997.34
-1.0617	-2.2499	-1.0617	497.161	-1.0627	997.245	-1.0617	1498.1	-1.0637	1998	-1.0637	2497.77	-1.0687	2997.59	-1.2997	3497.3	-1.3427	3997.33
-1.0615	-2.2421	-1.0615	497.165	-1.0625	997.254	-1.0615	1498.1	-1.0635	1998	-1.0635	2497.77	-1.0685	2997.62	-1.2995	3497.3	-1.3425	3997.33
-1.0612	-2.2324	-1.0612	497.156	-1.0622	997.25	-1.0612	1498.1	-1.0632	1998.01	-1.0632	2497.77	-1.0682	2997.65	-1.2992	3497.31	-1.3422	3997.33
-1.061	-2.225	-1.061	497.137	-1.062	997.244	-1.061	1498.1	-1.063	1998	-1.063	2497.78	-1.068	2997.65	-1.299	3497.31	-1.342	3997.35
-1.0608	-2.2154	-1.0608	497.131	-1.0618	997.247	-1.0608	1498.1	-1.0628	1997.98	-1.0628	2497.78	-1.0678	2997.63	-1.2988	3497.32	-1.3418	3997.37
-1.0605	-2.2147	-1.0605	497.137	-1.0615	997.253	-1.0605	1498.1	-1.0625	1997.99	-1.0625	2497.78	-1.0675	2997.62	-1.2985	3497.32	-1.3415	3997.37
-1.0603	-2.224	-1.0603	497.146	-1.0613	997.25	-1.0603	1498.1	-1.0623	1998.01	-1.0623	2497.77	-1.0673	2997.64	-1.2983	3497.31	-1.3413	3997.36
-1.06	-2.2263	-1.06	497.141	-1.061	997.25	-1.06	1498.09	-1.062	1998	-1.062	2497.77	-1.067	2997.63	-1.298	3497.31	-1.341	3997.34
-1.0598	-2.2277	-1.0598	497.134	-1.0608	997.235	-1.0598	1498.08	-1.0618	1998	-1.0618	2497.77	-1.0668	2997.62	-1.2978	3497.31	-1.3408	3997.35
-1.0595	-2.2354	-1.0595	497.136	-1.0605	997.227	-1.0595	1498.08	-1.0615	1997.98	-1.0615	2497.78	-1.0665	2997.61	-1.2975	3497.29	-1.3405	3997.37
-1.0593	-2.2439	-1.0593	497.146	-1.0603	997.232	-1.0593	1498.1	-1.0613	1997.98	-1.0613	2497.77	-1.0663	2997.6	-1.2973	3497.28	-1.3403	3997.37
-1.059	-2.2531	-1.059	497.155	-1.06	997.222	-1.059	1498.11	-1.061	1997.98	-1.061	2497.77	-1.066	2997.6	-1.297	3497.29	-1.34	3997.35
-1.0588	-2.2552	-1.0588	497.143	-1.0598	997.223	-1.0588	1498.12	-1.0608	1997.96	-1.0608	2497.78	-1.0658	2997.61	-1.2968	3497.29	-1.3398	3997.36
-1.0586	-2.2575	-1.0586	497.124	-1.0596	997.231	-1.0586	1498.12	-1.0606	1997.97	-1.0606	2497.8	-1.0656	2997.62	-1.2966	3497.29	-1.3396	3997.37
-1.0583	-2.2525	-1.0583	497.127	-1.0593	997.232	-1.0583	1498.12	-1.0603	1997.99	-1.0603	2497.8	-1.0653	2997.61	-1.2963	3497.28	-1.3393	3997.38
-1.0581	-2.2381	-1.0581	497.141	-1.0591	997.238	-1.0581	1498.11	-1.0601	1998.02	-1.0601	2497.77	-1.0651	2997.6	-1.2961	3497.28	-1.3391	3997.38
-1.0578	-2.2345	-1.0578	497.145	-1.0588	997.222	-1.0578	1498.1	-1.0598	1998.03	-1.0598	2497.77	-1.0648	2997.61	-1.2958	3497.31	-1.3388	3997.39
-1.0576	-2.2221	-1.0576	497.153	-1.0586	997.211	-1.0576	1498.11	-1.0596	1998.01	-1.0596	2497.77	-1.0646	2997.61	-1.2956	3497.32	-1.3386	3997.39
-1.0573	-2.2116	-1.0573	497.164	-1.0583	997.22	-1.0573	1498.1	-1.0593	1998.01	-1.0593	2497.76	-1.0643	2997.6	-1.2953	3497.31	-1.3383	3997.36
-1.0571	-2.2056	-1.0571	497.151	-1.0581	997.236	-1.0571	1498.1	-1.0591	1998.02	-1.0591	2497.75	-1.0641	2997.62	-1.2951	3497.31	-1.3381	3997.33
-1.0568	-2.2125	-1.0568	497.159	-1.0578	997.245	-1.0568	1498.1	-1.0588	1998.01	-1.0588	2497.75	-1.0638	2997.62	-1.2948	3497.31	-1.3378	3997.31
-1.0566	-2.2418	-1.0566	497.163	-1.0576	997.245	-1.0566	1498.1	-1.0586	1998	-1.0586	2497.75	-1.0636	2997.61	-1.2946	3497.33	-1.3376	3997.32
-1.0564	-2.2294	-1.0564	497.164	-1.0574	997.265	-1.0564	1498.11	-1.0584	1998	-1.0584	2497.74	-1.0634	2997.61	-1.2944	3497.33	-1.3374	3997.33
-1.0561	-2.2155	-1.0561	497.175	-1.0571	997.269	-1.0561	1498.1	-1.0581	1997.98	-1.0581	2497.75	-1.0631	2997.61	-1.2941	3497.32	-1.3371	3997.33
-1.0559	-2.2322	-1.0559	497.184	-1.0569	997.242	-1.0559	1498.1	-1.0579	1997.97	-1.0579	2497.74	-1.0629	2997.62	-1.2939	3497.34	-1.3369	3997.34
-1.0556	-2.2367	-1.0556	497.177	-1.0566	997.224	-1.0556	1498.07	-1.0576	1997.98	-1.0576	2497.75	-1.0626	2997.61	-1.2936	3497.34	-1.3366	3997.36
-1.0554	-2.2571	-1.0554	497.167	-1.0564	997.227	-1.0554	1498.05	-1.0574	1998	-1.0574	2497.76	-1.0624	2997.62	-1.2934	3497.32	-1.3364	3997.35
-1.0551	-2.2723	-1.0551	497.159	-1.0561	997.237	-1.0551	1498.04	-1.0571	1998	-1.0571	2497.76	-1.0621	2997.62	-1.2931	3497.31	-1.3361	3997.35
-1.0549	-2.2674	-1.0549	497.169	-1.0559	997.228	-1.0549	1498.04	-1.0569	1998	-1.0569	2497.78	-1.0619	2997.63	-1.2929	3497.3	-1.3359	3997.35
-1.0546	-2.2481	-1.0546	497.166	-1.0556	997.217	-1.0546	1498.06	-1.0566	1997.98	-1.0566	2497.77	-1.0616	2997.62	-1.2926	3497.29	-1.3356	3997.35
-1.0544	-2.2384	-1.0544	497.147	-1.0554	997.222	-1.0544	1498.08	-1.0564	1997.97	-1.0564	2497.75	-1.0614	2997.62	-1.2924	3497.31	-1.3354	3997.32
-1.0542	-2.2545	-1.0542	497.126	-1.0552	997.224	-1.0542	1498.09	-1.0562	1997.97	-1.0562	2497.75	-1.0612	2997.62	-1.2922	3497.32	-1.3352	3997.3
-1.0539	-2.2579	-1.0539	497.105	-1.0549	997.217	-1.0539	1498.1	-1.0559	1997.99	-1.0559	2497.76	-1.0609	2997.63	-1.2919	3497.33	-1.3349	3997.33
-1.0537	-2.2562	-1.0537	497.107	-1.0547	997.221	-1.0537	1498.1	-1.0557	1998	-1.0557	2497.75	-1.0607	2997.64	-1.2917	3497.3	-1.3347	3997.34
-1.0534	-2.2458	-1.0534	497.114	-1.0544	997.243	-1.0534	1498.1	-1.0554	1997.99	-1.0554	2497.73	-1.0604	2997.64	-1.2914	3497.29	-1.3344	3997.34
-1.0532	-2.2473	-1.0532	497.128	-1.0542	997.249	-1.0532	1498.1	-1.0552	1998	-1.0552	2497.74	-1.0602	2997.61	-1.2912	3497.28	-1.3342	3997.32
-1.0529	-2.2403	-1.0529	497.146	-1.0539	997.26	-1.0529	1498.09	-1.0549	1998.02	-1.0549	2497.77	-1.0599	2997.61	-1.2909	3497.28	-1.3339	3997.33
-1.0527	-2.2262	-1.0527	497.149	-1.0537	997.264	-1.0527	1498.08	-1.0547	1998.01	-1.0547	2497.77	-1.0597	2997.62	-1.2907	3497.28	-1.3337	3997.35
-1.0524	-2.2128	-1.0524	497.16	-1.0534	997.251	-1.0524	1498.09	-1.0544	1997.99	-1.0544	2497.76	-1.0594	2997.62	-1.2904	3497.27	-1.3334	3997.37
-1.0522	-2.2189	-1.0522	497.155	-1.0532	997.244	-1.0522	1498.08	-1.0542	1998	-1.0542	2497.74	-1.0592	2997.63	-1.2902	3497.28	-1.3332	3997.39
-1.052	-2.2222	-1.052	497.152	-1.053	997.242	-1.052	1498.08	-1.054	1998	-1.054	2497.73	-1.059	2997.64	-1.29	3497.27	-1.333	3997.38
-1.0517	-2.2138	-1.0517	497.155	-1.0527	997.244	-1.0517	1498.09	-1.0537	1997.98	-1.0537	2497.73	-1.0587	2997.64	-1.2897	3497.26	-1.3327	3997.38
-1.0515	-2.2118	-1.0515	497.152	-1.0525	997.252	-1.0515	1498.1	-1.0535	1997.98	-1.0535	2497.73	-1.0585	2997.65	-1.2895	3497.26	-1.3325	3997.36
-1.0512	-2.2227	-1.0512	497.153	-1.0522	997.25	-1.0512	1498.09	-1.0532	1997.98	-1.0532	2497.74	-1.0582	2997.65	-1.2892	3497.25	-1.3322	3997.36
-1.051	-2.2294	-1.051	497.143	-1.052	997.242	-1.051	1498.08	-1.053	1997.98	-1.053	2497.74	-1.058	2997.64	-1.289	3497.26	-1.332	3997.36
-1.0507	-2.2432	-1.0507	497.131	-1.0517	997.231	-1.0507	1498.09	-1.0527	1997.97	-1.0527	2497.75	-1.0577	2997.63	-1.2887	3497.29	-1.3317	3997.35
-1.0505	-2.2522	-1.0505	497.128	-1.0515	997.226	-1.0505	1498.1	-1.0525	1997.97	-1.0525	2497.75	-1.0575	2997.62	-1.2885	3497.3	-1.3315	3997.34
-1.0502	-2.2411	-1.0502	497.132	-1.0512	997.218	-1.0502	1498.1	-1.0522	1997.99	-1.0522	2497.75	-1.0572	2997.63	-1.2882	3497.28	-1.3312	3997.32
-1.05	-2.2332	-1.05	497.115	-1.051	997.22	-1.05	1498.09	-1.052	1998	-1.052	2497.75	-1.057	2997.63	-1.288	3497.29	-1.331	3997.33
-1.0498	-2.2291	-1.0498	497.122	-1.0508	997.235	-1.0498	1498.1	-1.0518	1998.01	-1.0518	2497.73	-1.0568	2997.64	-1.2878	3497.31	-1.3308	3997.35
-1.0495	-2.2389	-1.0495	497.146	-1.0505	997.238	-1.0495	1498.1	-1.0515	1997.98	-1.0515	2497.73	-1.0565	2997.64	-1.2875	3497.31	-1.3305	3997.36
-1.0493	-2.2493	-1.0493	497.154	-1.0503	997.239	-1.0493	1498.1	-1.0513	1997.97	-1.0513	2497.73	-1.0563	2997.62	-1.2873	3497.3	-1.3303	3997.35
-1.049	-2.2596	-1.049	497.156	-1.05	997.246	-1.049	1498.1	-1.051	1997.98	-1.051	2497.73	-1.056	2997.6	-1.287	3497.31	-1.33	3997.34
-1.0488	-2.2556	-1.0488	497.154	-1.0498	997.231	-1.0488	1498.07	-1.0508	1998	-1.0508	2497.73	-1.0558	2997.6	-1.2868	3497.3	-1.3298	3997.34
-1.0485	-2.2541	-1.0485	497.145	-1.0495	997.223	-1.0485	1498.08	-1.0505	1998	-1.0505	2497.74	-1.0555	2997.6	-1.2865	3497.3	-1.3295	3997.34
-1.0483	-2.258	-1.0483	497.14	-1.0493	997.214	-1.0483	1498.08	-1.0503	1997.98	-1.0503	2497.75	-1.0553	2997.6	-1.2863	3497.3	-1.3293	3997.33
-1.048	-2.263	-1.048	497.139	-1.049	997.219	-1.048	1498.07	-1.05	1997.99	-1.05	2497.75	-1.055	2997.59	-1.286	3497.32	-1.329	3997.35
-1.0478	-2.2563	-1.0478	497.146	-1.0488	997.241	-1.0478	1498.08	-1.0498	1998	-1.0498	2497.75	-1.0548	2997.6	-1.2858	3497.32	-1.3288	3997.36
-1.0476	-2.2362	-1.0476	497.153	-1.0486	997.253	-1.0476	1498.08	-1.0496	1997.99	-1.0496	2497.75	-1.0546	2997.61	-1.2856	3497.29	-1.3286	3997.35
-1.0473	-2.2263	-1.0473	497.154	-1.0483	997.241	-1.0473	1498.07	-1.0493	1997.99	-1.0493	2497.75	-1.0543	2997.63	-1.2853	3497.27	-1.3283	3997.36
-1.0471	-2.2318	-1.0471	497.145	-1.0481	997.221	-1.0471	1498.07	-1.0491	1997.99	-1.0491	2497.75	-1.0541	2997.63	-1.2851	3497.27	-1.3281	3997.34
-1.0468	-2.2555	-1.0468	497.145	-1.0478	997.214	-1.0468	1498.07	-1.0488	1997.97	-1.0488	2497.75	-1.0538	2997.62	-1.2848	3497.27	-1.3278	3997.33
-1.0466	-2.2661	-1.0466	497.151	-1.0476	997.212	-1.0466	1498.07	-1.0486	1997.97	-1.0486	2497.76	-1.0536	2997.61	-1.2846	3497.28	-1.3276	3997.34
-1.0463	-2.2576	-1.0463	497.154	-1.0473	997.207	-1.0463	1498.08	-1.0483	1997.97	-1.0483	2497.76	-1.0533	2997.6	-1.2843	3497.26	-1.3273	3997.36
-1.0461	-2.2512	-1.0461	497.152	-1.0471	997.213	-1.0461	1498.09	-1.0481	1997.97	-1.0481	2497.76	-1.0531	2997.63	-1.2841	3497.28	-1.3271	3997.37
-1.0458	-2.2499	-1.0458	497.156	-1.0468	997.226	-1.0458	1498.09	-1.0478	1997.97	-1.0478	2497.74	-1.0528	2997.65	-1.2838	3497.3	-1.3268	3997.35
-1.0456	-2.2344	-1.0456	497.147	-1.0466	997.225	-1.0456	1498.09	-1.0476	1997.98	-1.0476	2497.75	-1.0526	2997.66	-1.2836	3497.31	-1.3266	3997.35
-1.0454	-2.2219	-1.0454	497.12	-1.0464	997.224	-1.0454	1498.08	-1.0474	1997.98	-1.0474	2497.77	-1.0524	2997.65	-1.2834	3497.32	-1.3264	3997.34
-1.0451	-2.2098	-1.0451	497.104	-1.0461	997.234	-1.0451	1498.09	-1.0471	1997.98	-1.0471	2497.77	-1.0521	2997.63	-1.2831	3497.33	-1.3261	3997.31
-1.0449	-2.2129	-1.0449	497.113	-1.0459	997.25	-1.0449	1498.08	-1.0469	1997.98	-1.0469	2497.75	-1.0519	2997.62	-1.2829	3497.31	-1.3259	3997.33
-1.0446	-2.211	-1.0446	497.122	-1.0456	997.255	-1.0446	1498.07	-1.0466	1997.98	-1.0466	2497.74	-1.0516	2997.61	-1.2826	3497.32	-1.3256	3997.32
-1.0444	-2.2146	-1.0444	497.131	-1.0454	997.247	-1.0444	1498.07	-1.0464	1997.99	-1.0464	2497.73	-1.0514	2997.61	-1.2824	3497.33	-1.3254	3997.32
-1.0441	-2.2262	-1.0441	497.149	-1.0451	997.226	-1.0441	1498.09	-1.0461	1997.99	-1.0461	2497.73	-1.0511	2997.62	-1.2821	3497.32	-1.3251	3997.34
-1.0439	-2.2234	-1.0439	497.145	-1.0449	997.225	-1.0439	1498.09	-1.0459	1997.99	-1.0459	2497.72	-1.0509	2997.62	-1.2819	3497.3	-1.3249	3997.34
-1.0436	-2.2342	-1.0436	497.152	-1.0446	997.235	-1.0436	1498.09	-1.0456	1998.02	-1.0456	2497.72	-1.0506	2997.61	-1.2816	3497.29	-1.3246	3997.35
-1.0434	-2.2474	-1.0434	497.161	-1.0444	997.223	-1.0434	1498.08	-1.0454	1998.02	-1.0454	2497.73	-1.0504	2997.62	-1.2814	3497.28	-1.3244	3997.36
-1.0432	-2.2407	-1.0432	497.172	-1.0442	997.216	-1.0432	1498.08	-1.0452	1998	-1.0452	2497.74	-1.0502	2997.61	-1.2812	3497.29	-1.3242	3997.37
-1.0429	-2.2286	-1.0429	497.172	-1.0439	997.218	-1.0429	1498.09	-1.0449	1998.01	-1.0449	2497.73	-1.0499	2997.6	-1.2809	3497.31	-1.3239	3997.38
-1.0427	-2.2243	-1.0427	497.154	-1.0437	997.213	-1.0427	1498.07	-1.0447	1998.03	-1.0447	2497.71	-1.0497	2997.59	-1.2807	3497.32	-1.3237	3997.39
-1.0424	-2.2212	-1.0424	497.128	-1.0434	997.22	-1.0424	1498.07	-1.0444	1998.03	-1.0444	2497.72	-1.0494	2997.6	-1.2804	3497.32	-1.3234	3997.4
-1.0422	-2.2268	-1.0422	497.148	-1.0432	997.228	-1.0422	1498.07	-1.0442	1998.02	-1.0442	2497.75	-1.0492	2997.61	-1.2802	3497.32	-1.3232	3997.4
-1.0419	-2.2421	-1.0419	497.174	-1.0429	997.234	-1.0419	1498.05	-1.0439	1997.99	-1.0439	2497.73	-1.0489	2997.61	-1.2799	3497.32	-1.3229	3997.38
-1.0417	-2.2445	-1.0417	497.184	-1.0427	997.224	-1.0417	1498.06	-1.0437	1997.97	-1.0437	2497.72	-1.0487	2997.62	-1.2797	3497.33	-1.3227	3997.37
-1.0414	-2.2439	-1.0414	497.195	-1.0424	997.211	-1.0414	1498.06	-1.0434	1997.97	-1.0434	2497.72	-1.0484	2997.63	-1.2794	3497.32	-1.3224	3997.37
-1.0412	-2.2388	-1.0412	497.209	-1.0422	997.201	-1.0412	1498.07	-1.0432	1997.96	-1.0432	2497.72	-1.0482	2997.64	-1.2792	3497.3	-1.3222	3997.38
-1.041	-2.2443	-1.041	497.223	-1.042	997.221	-1.041	1498.08	-1.043	1997.97	-1.043	2497.74	-1.048	2997.62	-1.279	3497.31	-1.322	3997.38
-1.0407	-2.2358	-1.0407	497.209	-1.0417	997.246	-1.0407	1498.09	-1.0427	1997.99	-1.0427	2497.76	-1.0477	2997.6	-1.2787	3497.32	-1.3217	3997.36
-1.0405	-2.2295	-1.0405	497.193	-1.0415	997.25	-1.0405	1498.08	-1.0425	1997.99	-1.0425	2497.75	-1.0475	2997.61	-1.2785	3497.32	-1.3215	3997.34
-1.0402	-2.2469	-1.0402	497.17	-1.0412	997.243	-1.0402	1498.09	-1.0422	1997.99	-1.0422	2497.75	-1.0472	2997.62	-1.2782	3497.32	-1.3212	3997.34
-1.04	-2.251	-1.04	497.145	-1.041	997.243	-1.04	1498.12	-1.042	1998	-1.042	2497.74	-1.047	2997.62	-1.278	3497.31	-1.321	3997.34
-1.0397	-2.2505	-1.0397	497.158	-1.0407	997.247	-1.0397	1498.13	-1.0417	1997.99	-1.0417	2497.74	-1.0467	2997.61	-1.2777	3497.31	-1.3207	3997.33
-1.0395	-2.2636	-1.0395	497.174	-1.0405	997.236	-1.0395	1498.13	-1.0415	1997.99	-1.0415	2497.74	-1.0465	2997.61	-1.2775	3497.31	-1.3205	3997.32
-1.0392	-2.2794	-1.0392	497.173	-1.0402	997.214	-1.0392	1498.13	-1.0412	1997.98	-1.0412	2497.74	-1.0462	2997.62	-1.2772	3497.31	-1.3202	3997.31
-1.039	-2.2619	-1.039	497.166	-1.04	997.209	-1.039	1498.12	-1.041	1997.98	-1.041	2497.75	-1.046	2997.63	-1.277	3497.3	-1.32	3997.32
-1.0388	-2.2485	-1.0388	497.159	-1.0398	997.22	-1.0388	1498.09	-1.0408	1997.97	-1.0408	2497.75	-1.0458	2997.62	-1.2768	3497.29	-1.3198	3997.32
-1.0385	-2.2477	-1.0385	497.137	-1.0395	997.226	-1.0385	1498.07	-1.0405	1997.99	-1.0405	2497.75	-1.0455	2997.61	-1.2765	3497.29	-1.3195	3997.3
-1.0383	-2.2384	-1.0383	497.131	-1.0393	997.243	-1.0383	1498.08	-1.0403	1998	-1.0403	2497.75	-1.0453	2997.61	-1.2763	3497.29	-1.3193	3997.29
-1.038	-2.2149	-1.038	497.154	-1.039	997.267	-1.038	1498.09	-1.04	1998	-1.04	2497.75	-1.045	2997.62	-1.276	3497.3	-1.319	3997.3
-1.0378	-2.2231	-1.0378	497.175	-1.0388	997.253	-1.0378	1498.09	-1.0398	1998.01	-1.0398	2497.74	-1.0448	2997.63	-1.2758	3497.3	-1.3188	3997.32
-1.0375	-2.2327	-1.0375	497.181	-1.0385	997.251	-1.0375	1498.07	-1.0395	1998.01	-1.0395	2497.74	-1.0445	2997.62	-1.2755	3497.3	-1.3185	3997.33
-1.0373	-2.2413	-1.0373	497.179	-1.0383	997.25	-1.0373	1498.06	-1.0393	1997.99	-1.0393	2497.73	-1.0443	2997.63	-1.2753	3497.31	-1.3183	3997.34
-1.037	-2.2394	-1.037	497.158	-1.038	997.24	-1.037	1498.07	-1.039	1997.99	-1.039	2497.75	-1.044	2997.64	-1.275	3497.32	-1.318	3997.35
-1.0368	-2.2297	-1.0368	497.167	-1.0378	997.235	-1.0368	1498.08	-1.0388	1998	-1.0388	2497.78	-1.0438	2997.65	-1.2748	3497.32	-1.3178	3997.35
-1.0366	-2.2329	-1.0366	497.173	-1.0376	997.223	-1.0366	1498.07	-1.0386	1998.01	-1.0386	2497.79	-1.0436	2997.66	-1.2746	3497.31	-1.3176	3997.34
-1.0363	-2.2391	-1.0363	497.169	-1.0373	997.222	-1.0363	1498.06	-1.0383	1998.02	-1.0383	2497.78	-1.0433	2997.66	-1.2743	3497.31	-1.3173	3997.34
-1.0361	-2.2235	-1.0361	497.159	-1.0371	997.217	-1.0361	1498.07	-1.0381	1998.01	-1.0381	2497.76	-1.0431	2997.66	-1.2741	3497.31	-1.3171	3997.34
-1.0358	-2.2096	-1.0358	497.156	-1.0368	997.231	-1.0358	1498.08	-1.0378	1997.98	-1.0378	2497.74	-1.0428	2997.65	-1.2738	3497.31	-1.3168	3997.34
-1.0356	-2.206	-1.0356	497.152	-1.0366	997.249	-1.0356	1498.07	-1.0376	1997.98	-1.0376	2497.74	-1.0426	2997.65	-1.2736	3497.31	-1.3166	3997.35
-1.0353	-2.2053	-1.0353	497.135	-1.0363	997.252	-1.0353	1498.07	-1.0373	1998	-1.0373	2497.74	-1.0423	2997.63	-1.2733	3497.29	-1.3163	3997.34
-1.0351	-2.2137	-1.0351	497.139	-1.0361	997.254	-1.0351	1498.07	-1.0371	1998.01	-1.0371	2497.74	-1.0421	2997.61	-1.2731	3497.29	-1.3161	3997.33
-1.0348	-2.23	-1.0348	497.164	-1.0358	997.247	-1.0348	1498.08	-1.0368	1997.99	-1.0368	2497.74	-1.0418	2997.61	-1.2728	3497.3	-1.3158	3997.32
-1.0346	-2.2449	-1.0346	497.182	-1.0356	997.22	-1.0346	1498.08	-1.0366	1997.99	-1.0366	2497.75	-1.0416	2997.62	-1.2726	3497.29	-1.3156	3997.32
-1.0344	-2.2531	-1.0344	497.186	-1.0354	997.207	-1.0344	1498.08	-1.0364	1997.99	-1.0364	2497.75	-1.0414	2997.63	-1.2724	3497.3	-1.3154	3997.34
-1.0341	-2.2431	-1.0341	497.178	-1.0351	997.214	-1.0341	1498.06	-1.0361	1997.98	-1.0361	2497.75	-1.0411	2997.63	-1.2721	3497.32	-1.3151	3997.34
-1.0339	-2.2371	-1.0339	497.17	-1.0349	997.23	-1.0339	1498.07	-1.0359	1997.96	-1.0359	2497.76	-1.0409	2997.63	-1.2719	3497.32	-1.3149	3997.34
-1.0336	-2.2293	-1.0336	497.166	-1.0346	997.24	-1.0336	1498.08	-1.0356	1997.94	-1.0356	2497.75	-1.0406	2997.62	-1.2716	3497.31	-1.3146	3997.33
-1.0334	-2.2303	-1.0334	497.166	-1.0344	997.228	-1.0334	1498.07	-1.0354	1997.94	-1.0354	2497.75	-1.0404	2997.61	-1.2714	3497.32	-1.3144	3997.34
-1.0331	-2.2428	-1.0331	497.156	-1.0341	997.216	-1.0331	1498.07	-1.0351	1997.94	-1.0351	2497.74	-1.0401	2997.64	-1.2711	3497.32	-1.3141	3997.35
-1.0329	-2.2367	-1.0329	497.14	-1.0339	997.212	-1.0329	1498.08	-1.0349	1997.96	-1.0349	2497.73	-1.0399	2997.66	-1.2709	3497.31	-1.3139	3997.35
-1.0326	-2.2255	-1.0326	497.145	-1.0336	997.216	-1.0326	1498.09	-1.0346	1997.98	-1.0346	2497.73	-1.0396	2997.68	-1.2706	3497.3	-1.3136	3997.35
-1.0324	-2.2248	-1.0324	497.141	-1.0334	997.243	-1.0324	1498.09	-1.0344	1997.98	-1.0344	2497.72	-1.0394	2997.66	-1.2704	3497.3	-1.3134	3997.34
-1.0322	-2.231	-1.0322	497.149	-1.0332	997.254	-1.0322	1498.09	-1.0342	1997.99	-1.0342	2497.73	-1.0392	2997.63	-1.2702	3497.29	-1.3132	3997.33
-1.0319	-2.2267	-1.0319	497.149	-1.0329	997.238	-1.0319	1498.09	-1.0339	1997.98	-1.0339	2497.73	-1.0389	2997.62	-1.2699	3497.28	-1.3129	3997.33
-1.0317	-2.2232	-1.0317	497.135	-1.0327	997.235	-1.0317	1498.09	-1.0337	1997.98	-1.0337	2497.74	-1.0387	2997.61	-1.2697	3497.29	-1.3127	3997.34
-1.0314	-2.222	-1.0314	497.139	-1.0324	997.247	-1.0314	1498.09	-1.0334	1997.99	-1.0334	2497.73	-1.0384	2997.6	-1.2694	3497.29	-1.3124	3997.34
-1.0312	-2.2255	-1.0312	497.146	-1.0322	997.249	-1.0312	1498.09	-1.0332	1997.97	-1.0332	2497.74	-1.0382	2997.6	-1.2692	3497.29	-1.3122	3997.34
-1.0309	-2.2332	-1.0309	497.15	-1.0319	997.237	-1.0309	1498.1	-1.0329	1997.96	-1.0329	2497.76	-1.0379	2997.61	-1.2689	3497.29	-1.3119	3997.35
-1.0307	-2.2477	-1.0307	497.159	-1.0317	997.239	-1.0307	1498.1	-1.0327	1997.97	-1.0327	2497.75	-1.0377	2997.61	-1.2687	3497.29	-1.3117	3997.37
-1.0304	-2.245	-1.0304	497.173	-1.0314	997.238	-1.0304	1498.09	-1.0324	1997.98	-1.0324	2497.74	-1.0374	2997.62	-1.2684	3497.31	-1.3114	3997.39
-1.0302	-2.2401	-1.0302	497.187	-1.0312	997.233	-1.0302	1498.08	-1.0322	1997.98	-1.0322	2497.74	-1.0372	2997.62	-1.2682	3497.32	-1.3112	3997.38
-1.03	-2.2493	-1.03	497.19	-1.031	997.225	-1.03	1498.07	-1.032	1997.98	-1.032	2497.74	-1.037	2997.62	-1.268	3497.32	-1.311	3997.36
-1.0297	-2.2353	-1.0297	497.172	-1.0307	997.214	-1.0297	1498.06	-1.0317	1997.99	-1.0317	2497.74	-1.0367	2997.62	-1.2677	3497.31	-1.3107	3997.36
-1.0295	-2.2338	-1.0295	497.156	-1.0305	997.216	-1.0295	1498.06	-1.0315	1998	-1.0315	2497.74	-1.0365	2997.62	-1.2675	3497.3	-1.3105	3997.35
-1.0292	-2.2487	-1.0292	497.163	-1.0302	997.218	-1.0292	1498.07	-1.0312	1997.98	-1.0312	2497.74	-1.0362	2997.61	-1.2672	3497.3	-1.3102	3997.34
-1.029	-2.2516	-1.029	497.156	-1.03	997.214	-1.029	1498.06	-1.031	1997.97	-1.031	2497.76	-1.036	2997.61	-1.267	3497.31	-1.31	3997.34
-1.0287	-2.2432	-1.0287	497.141	-1.0297	997.22	-1.0287	1498.06	-1.0307	1997.98	-1.0307	2497.75	-1.0357	2997.62	-1.2667	3497.31	-1.3097	3997.32
-1.0285	-2.244	-1.0285	497.136	-1.0295	997.216	-1.0285	1498.06	-1.0305	1998	-1.0305	2497.74	-1.0355	2997.61	-1.2665	3497.3	-1.3095	3997.32
-1.0282	-2.257	-1.0282	497.14	-1.0292	997.213	-1.0282	1498.07	-1.0302	1998	-1.0302	2497.75	-1.0352	2997.6	-1.2662	3497.31	-1.3092	3997.31
-1.028	-2.2476	-1.028	497.134	-1.029	997.24	-1.028	1498.08	-1.03	1998	-1.03	2497.75	-1.035	2997.61	-1.266	3497.3	-1.309	3997.32
-1.0278	-2.2371	-1.0278	497.142	-1.0288	997.251	-1.0278	1498.08	-1.0298	1998.01	-1.0298	2497.74	-1.0348	2997.63	-1.2658	3497.28	-1.3088	3997.34
-1.0275	-2.2413	-1.0275	497.147	-1.0285	997.246	-1.0275	1498.09	-1.0295	1997.99	-1.0295	2497.74	-1.0345	2997.65	-1.2655	3497.27	-1.3085	3997.34
-1.0273	-2.2347	-1.0273	497.139	-1.0283	997.24	-1.0273	1498.08	-1.0293	1997.99	-1.0293	2497.74	-1.0343	2997.65	-1.2653	3497.28	-1.3083	3997.34
-1.027	-2.229	-1.027	497.155	-1.028	997.236	-1.027	1498.09	-1.029	1997.99	-1.029	2497.74	-1.034	2997.62	-1.265	3497.3	-1.308	3997.33
-1.0268	-2.2408	-1.0268	497.163	-1.0278	997.244	-1.0268	1498.1	-1.0288	1997.98	-1.0288	2497.75	-1.0338	2997.61	-1.2648	3497.3	-1.3078	3997.34
-1.0265	-2.2278	-1.0265	497.15	-1.0275	997.257	-1.0265	1498.1	-1.0285	1997.97	-1.0285	2497.74	-1.0335	2997.62	-1.2645	3497.29	-1.3075	3997.35
-1.0263	-2.2203	-1.0263	497.146	-1.0273	997.255	-1.0263	1498.08	-1.0283	1997.98	-1.0283	2497.75	-1.0333	2997.63	-1.2643	3497.28	-1.3073	3997.35
-1.026	-2.2146	-1.026	497.14	-1.027	997.239	-1.026	1498.06	-1.028	1997.98	-1.028	2497.76	-1.033	2997.63	-1.264	3497.29	-1.307	3997.35
-1.0258	-2.2115	-1.0258	497.13	-1.0268	997.235	-1.0258	1498.06	-1.0278	1997.98	-1.0278	2497.75	-1.0328	2997.64	-1.2638	3497.28	-1.3068	3997.36
-1.0256	-2.2229	-1.0256	497.123	-1.0266	997.239	-1.0256	1498.06	-1.0276	1997.98	-1.0276	2497.73	-1.0326	2997.64	-1.2636	3497.28	-1.3066	3997.36
-1.0253	-2.2253	-1.0253	497.118	-1.0263	997.233	-1.0253	1498.07	-1.0273	1997.98	-1.0273	2497.72	-1.0323	2997.64	-1.2633	3497.29	-1.3063	3997.36
-1.0251	-2.2221	-1.0251	497.11	-1.0261	997.219	-1.0251	1498.08	-1.0271	1997.99	-1.0271	2497.7	-1.0321	2997.63	-1.2631	3497.28	-1.3061	3997.34
-1.0248	-2.2182	-1.0248	497.12	-1.0258	997.221	-1.0248	1498.09	-1.0268	1998	-1.0268	2497.71	-1.0318	2997.62	-1.2628	3497.29	-1.3058	3997.33
-1.0246	-2.2256	-1.0246	497.127	-1.0256	997.23	-1.0246	1498.08	-1.0266	1998	-1.0266	2497.7	-1.0316	2997.63	-1.2626	3497.3	-1.3056	3997.34
-1.0243	-2.2276	-1.0243	497.133	-1.0253	997.226	-1.0243	1498.08	-1.0263	1997.99	-1.0263	2497.69	-1.0313	2997.63	-1.2623	3497.32	-1.3053	3997.35
-1.0241	-2.2187	-1.0241	497.162	-1.0251	997.226	-1.0241	1498.07	-1.0261	1998	-1.0261	2497.68	-1.0311	2997.64	-1.2621	3497.32	-1.3051	3997.36
-1.0238	-2.2235	-1.0238	497.182	-1.0248	997.231	-1.0238	1498.08	-1.0258	1997.99	-1.0258	2497.68	-1.0308	2997.64	-1.2618	3497.32	-1.3048	3997.35
-1.0236	-2.2376	-1.0236	497.169	-1.0246	997.229	-1.0236	1498.08	-1.0256	1997.97	-1.0256	2497.7	-1.0306	2997.63	-1.2616	3497.31	-1.3046	3997.35
-1.0234	-2.2417	-1.0234	497.156	-1.0244	997.226	-1.0234	1498.08	-1.0254	1997.98	-1.0254	2497.71	-1.0304	2997.62	-1.2614	3497.29	-1.3044	3997.35
-1.0231	-2.2396	-1.0231	497.151	-1.0241	997.22	-1.0231	1498.09	-1.0251	1998	-1.0251	2497.72	-1.0301	2997.59	-1.2611	3497.28	-1.3041	3997.34
-1.0229	-2.2404	-1.0229	497.141	-1.0239	997.213	-1.0229	1498.08	-1.0249	1998	-1.0249	2497.74	-1.0299	2997.59	-1.2609	3497.29	-1.3039	3997.35
-1.0226	-2.2545	-1.0226	497.142	-1.0236	997.213	-1.0226	1498.06	-1.0246	1997.99	-1.0246	2497.75	-1.0296	2997.6	-1.2606	3497.3	-1.3036	3997.35
-1.0224	-2.2684	-1.0224	497.141	-1.0234	997.216	-1.0224	1498.05	-1.0244	1997.99	-1.0244	2497.74	-1.0294	2997.59	-1.2604	3497.3	-1.3034	3997.33
-1.0221	-2.2615	-1.0221	497.136	-1.0231	997.216	-1.0221	1498.06	-1.0241	1997.99	-1.0241	2497.74	-1.0291	2997.58	-1.2601	3497.3	-1.3031	3997.31
-1.0219	-2.2577	-1.0219	497.137	-1.0229	997.2	-1.0219	1498.07	-1.0239	1998	-1.0239	2497.76	-1.0289	2997.6	-1.2599	3497.3	-1.3029	3997.31
-1.0216	-2.2521	-1.0216	497.121	-1.0226	997.19	-1.0216	1498.06	-1.0236	1998.01	-1.0236	2497.77	-1.0286	2997.6	-1.2596	3497.3	-1.3026	3997.32
-1.0214	-2.2292	-1.0214	497.118	-1.0224	997.194	-1.0214	1498.06	-1.0234	1998.01	-1.0234	2497.77	-1.0284	2997.61	-1.2594	3497.29	-1.3024	3997.31
-1.0212	-2.2171	-1.0212	497.138	-1.0222	997.199	-1.0212	1498.07	-1.0232	1998	-1.0232	2497.75	-1.0282	2997.61	-1.2592	3497.29	-1.3022	3997.32
-1.0209	-2.2105	-1.0209	497.152	-1.0219	997.222	-1.0209	1498.09	-1.0229	1998.01	-1.0229	2497.77	-1.0279	2997.61	-1.2589	3497.29	-1.3019	3997.34
-1.0207	-2.2048	-1.0207	497.157	-1.0217	997.26	-1.0207	1498.09	-1.0227	1998.01	-1.0227	2497.78	-1.0277	2997.6	-1.2587	3497.29	-1.3017	3997.35
-1.0204	-2.2007	-1.0204	497.163	-1.0214	997.265	-1.0204	1498.1	-1.0224	1998.02	-1.0224	2497.79	-1.0274	2997.6	-1.2584	3497.29	-1.3014	3997.34
-1.0202	-2.2041	-1.0202	497.161	-1.0212	997.258	-1.0202	1498.09	-1.0222	1998.01	-1.0222	2497.77	-1.0272	2997.61	-1.2582	3497.29	-1.3012	3997.32
-1.0199	-2.2071	-1.0199	497.161	-1.0209	997.255	-1.0199	1498.07	-1.0219	1998	-1.0219	2497.74	-1.0269	2997.64	-1.2579	3497.32	-1.3009	3997.32
-1.0197	-2.2172	-1.0197	497.169	-1.0207	997.244	-1.0197	1498.06	-1.0217	1998	-1.0217	2497.73	-1.0267	2997.65	-1.2577	3497.32	-1.3007	3997.34
-1.0194	-2.243	-1.0194	497.174	-1.0204	997.216	-1.0194	1498.05	-1.0214	1997.97	-1.0214	2497.74	-1.0264	2997.64	-1.2574	3497.29	-1.3004	3997.34
-1.0192	-2.2496	-1.0192	497.171	-1.0202	997.205	-1.0192	1498.05	-1.0212	1997.96	-1.0212	2497.73	-1.0262	2997.62	-1.2572	3497.3	-1.3002	3997.33
-1.019	-2.2574	-1.019	497.162	-1.02	997.193	-1.019	1498.05	-1.021	1997.98	-1.021	2497.73	-1.026	2997.61	-1.257	3497.31	-1.3	3997.32
-1.0187	-2.2526	-1.0187	497.154	-1.0197	997.209	-1.0187	1498.06	-1.0207	1997.99	-1.0207	2497.74	-1.0257	2997.62	-1.2567	3497.31	-1.2997	3997.33
-1.0185	-2.2549	-1.0185	497.159	-1.0195	997.23	-1.0185	1498.05	-1.0205	1998	-1.0205	2497.74	-1.0255	2997.63	-1.2565	3497.29	-1.2995	3997.34
-1.0182	-2.2577	-1.0182	497.153	-1.0192	997.216	-1.0182	1498.05	-1.0202	1998.01	-1.0202	2497.74	-1.0252	2997.62	-1.2562	3497.29	-1.2992	3997.34
-1.018	-2.2556	-1.018	497.148	-1.019	997.228	-1.018	1498.07	-1.02	1998.01	-1.02	2497.73	-1.025	2997.62	-1.256	3497.28	-1.299	3997.34
-1.0177	-2.2541	-1.0177	497.152	-1.0187	997.239	-1.0177	1498.09	-1.0197	1998.01	-1.0197	2497.74	-1.0247	2997.63	-1.2557	3497.26	-1.2987	3997.35
-1.0175	-2.2415	-1.0175	497.159	-1.0185	997.24	-1.0175	1498.09	-1.0195	1998.01	-1.0195	2497.75	-1.0245	2997.62	-1.2555	3497.25	-1.2985	3997.35
-1.0172	-2.2352	-1.0172	497.147	-1.0182	997.247	-1.0172	1498.08	-1.0192	1998	-1.0192	2497.73	-1.0242	2997.62	-1.2552	3497.27	-1.2982	3997.36
-1.017	-2.2384	-1.017	497.142	-1.018	997.26	-1.017	1498.08	-1.019	1997.99	-1.019	2497.72	-1.024	2997.63	-1.255	3497.28	-1.298	3997.36
-1.0168	-2.2351	-1.0168	497.149	-1.0178	997.252	-1.0168	1498.08	-1.0188	1997.98	-1.0188	2497.74	-1.0238	2997.62	-1.2548	3497.29	-1.2978	3997.35
-1.0165	-2.2401	-1.0165	497.145	-1.0175	997.24	-1.0165	1498.07	-1.0185	1997.98	-1.0185	2497.74	-1.0235	2997.63	-1.2545	3497.31	-1.2975	3997.35
-1.0163	-2.2449	-1.0163	497.159	-1.0173	997.228	-1.0163	1498.05	-1.0183	1997.98	-1.0183	2497.73	-1.0233	2997.64	-1.2543	3497.31	-1.2973	3997.35
-1.016	-2.2392	-1.016	497.159	-1.017	997.227	-1.016	1498.04	-1.018	1997.99	-1.018	2497.73	-1.023	2997.65	-1.254	3497.3	-1.297	3997.35
-1.0158	-2.231	-1.0158	497.154	-1.0168	997.226	-1.0158	1498.05	-1.0178	1998.01	-1.0178	2497.73	-1.0228	2997.65	-1.2538	3497.3	-1.2968	3997.36
-1.0155	-2.2235	-1.0155	497.155	-1.0165	997.232	-1.0155	1498.05	-1.0175	1998.02	-1.0175	2497.74	-1.0225	2997.64	-1.2535	3497.3	-1.2965	3997.36
-1.0153	-2.222	-1.0153	497.141	-1.0163	997.247	-1.0153	1498.06	-1.0173	1998.03	-1.0173	2497.76	-1.0223	2997.64	-1.2533	3497.3	-1.2963	3997.35
-1.015	-2.2125	-1.015	497.135	-1.016	997.238	-1.015	1498.07	-1.017	1998.02	-1.017	2497.78	-1.022	2997.63	-1.253	3497.3	-1.296	3997.33
-1.0148	-2.2059	-1.0148	497.149	-1.0158	997.222	-1.0148	1498.07	-1.0168	1998	-1.0168	2497.78	-1.0218	2997.63	-1.2528	3497.3	-1.2958	3997.34
-1.0146	-2.2027	-1.0146	497.169	-1.0156	997.22	-1.0146	1498.08	-1.0166	1997.98	-1.0166	2497.77	-1.0216	2997.62	-1.2526	3497.29	-1.2956	3997.37
-1.0143	-2.2123	-1.0143	497.173	-1.0153	997.217	-1.0143	1498.08	-1.0163	1997.96	-1.0163	2497.76	-1.0213	2997.61	-1.2523	3497.31	-1.2953	3997.37
-1.0141	-2.2286	-1.0141	497.161	-1.0151	997.21	-1.0141	1498.07	-1.0161	1997.96	-1.0161	2497.74	-1.0211	2997.6	-1.2521	3497.31	-1.2951	3997.36
-1.0138	-2.2225	-1.0138	497.149	-1.0148	997.218	-1.0138	1498.08	-1.0158	1997.97	-1.0158	2497.74	-1.0208	2997.62	-1.2518	3497.3	-1.2948	3997.36
-1.0136	-2.2299	-1.0136	497.137	-1.0146	997.21	-1.0136	1498.11	-1.0156	1997.98	-1.0156	2497.76	-1.0206	2997.62	-1.2516	3497.28	-1.2946	3997.36
-1.0133	-2.2325	-1.0133	497.129	-1.0143	997.197	-1.0133	1498.11	-1.0153	1998.01	-1.0153	2497.74	-1.0203	2997.61	-1.2513	3497.27	-1.2943	3997.37
-1.0131	-2.2258	-1.0131	497.135	-1.0141	997.204	-1.0131	1498.09	-1.0151	1998.03	-1.0151	2497.74	-1.0201	2997.62	-1.2511	3497.26	-1.2941	3997.38
-1.0128	-2.2245	-1.0128	497.141	-1.0138	997.221	-1.0128	1498.07	-1.0148	1998.04	-1.0148	2497.76	-1.0198	2997.64	-1.2508	3497.27	-1.2938	3997.37
-1.0126	-2.2194	-1.0126	497.149	-1.0136	997.232	-1.0126	1498.07	-1.0146	1998.02	-1.0146	2497.77	-1.0196	2997.64	-1.2506	3497.3	-1.2936	3997.35
-1.0124	-2.2211	-1.0124	497.154	-1.0134	997.219	-1.0124	1498.08	-1.0144	1998	-1.0144	2497.76	-1.0194	2997.66	-1.2504	3497.3	-1.2934	3997.32
-1.0121	-2.2139	-1.0121	497.141	-1.0131	997.22	-1.0121	1498.08	-1.0141	1998	-1.0141	2497.77	-1.0191	2997.66	-1.2501	3497.31	-1.2931	3997.32
-1.0119	-2.2117	-1.0119	497.131	-1.0129	997.229	-1.0119	1498.08	-1.0139	1998.01	-1.0139	2497.76	-1.0189	2997.67	-1.2499	3497.3	-1.2929	3997.33
-1.0116	-2.2227	-1.0116	497.152	-1.0126	997.224	-1.0116	1498.07	-1.0136	1998.01	-1.0136	2497.75	-1.0186	2997.66	-1.2496	3497.28	-1.2926	3997.33
-1.0114	-2.2263	-1.0114	497.159	-1.0124	997.221	-1.0114	1498.06	-1.0134	1998.02	-1.0134	2497.75	-1.0184	2997.67	-1.2494	3497.29	-1.2924	3997.35
-1.0111	-2.2253	-1.0111	497.146	-1.0121	997.239	-1.0111	1498.06	-1.0131	1998.02	-1.0131	2497.75	-1.0181	2997.65	-1.2491	3497.3	-1.2921	3997.37
-1.0109	-2.2137	-1.0109	497.129	-1.0119	997.252	-1.0109	1498.06	-1.0129	1998.01	-1.0129	2497.77	-1.0179	2997.64	-1.2489	3497.3	-1.2919	3997.35
-1.0106	-2.2044	-1.0106	497.119	-1.0116	997.228	-1.0106	1498.07	-1.0126	1998.01	-1.0126	2497.77	-1.0176	2997.64	-1.2486	3497.29	-1.2916	3997.35
-1.0104	-2.1983	-1.0104	497.122	-1.0114	997.212	-1.0104	1498.09	-1.0124	1998.01	-1.0124	2497.76	-1.0174	2997.63	-1.2484	3497.3	-1.2914	3997.36
-1.0102	-2.2132	-1.0102	497.121	-1.0112	997.219	-1.0102	1498.11	-1.0122	1997.99	-1.0122	2497.78	-1.0172	2997.65	-1.2482	3497.29	-1.2912	3997.36
-1.0099	-2.2371	-1.0099	497.122	-1.0109	997.24	-1.0099	1498.1	-1.0119	1997.98	-1.0119	2497.77	-1.0169	2997.66	-1.2479	3497.3	-1.2909	3997.35
-1.0097	-2.2575	-1.0097	497.118	-1.0107	997.249	-1.0097	1498.09	-1.0117	1998	-1.0117	2497.77	-1.0167	2997.65	-1.2477	3497.28	-1.2907	3997.35
-1.0094	-2.2648	-1.0094	497.128	-1.0104	997.249	-1.0094	1498.09	-1.0114	1998	-1.0114	2497.78	-1.0164	2997.65	-1.2474	3497.29	-1.2904	3997.34
-1.0092	-2.2567	-1.0092	497.135	-1.0102	997.253	-1.0092	1498.1	-1.0112	1997.99	-1.0112	2497.77	-1.0162	2997.65	-1.2472	3497.3	-1.2902	3997.34
-1.0089	-2.2487	-1.0089	497.132	-1.0099	997.247	-1.0089	1498.09	-1.0109	1997.99	-1.0109	2497.77	-1.0159	2997.62	-1.2469	3497.29	-1.2899	3997.35
-1.0087	-2.2447	-1.0087	497.137	-1.0097	997.231	-1.0087	1498.09	-1.0107	1998	-1.0107	2497.75	-1.0157	2997.61	-1.2467	3497.31	-1.2897	3997.35
-1.0084	-2.2368	-1.0084	497.141	-1.0094	997.226	-1.0084	1498.09	-1.0104	1998.02	-1.0104	2497.73	-1.0154	2997.61	-1.2464	3497.33	-1.2894	3997.35
-1.0082	-2.2065	-1.0082	497.158	-1.0092	997.237	-1.0082	1498.08	-1.0102	1998.01	-1.0102	2497.71	-1.0152	2997.63	-1.2462	3497.33	-1.2892	3997.36
-1.008	-2.1994	-1.008	497.17	-1.009	997.251	-1.008	1498.07	-1.01	1997.99	-1.01	2497.72	-1.015	2997.62	-1.246	3497.32	-1.289	3997.36
-1.0077	-2.2214	-1.0077	497.186	-1.0087	997.256	-1.0077	1498.08	-1.0097	1997.99	-1.0097	2497.74	-1.0147	2997.62	-1.2457	3497.31	-1.2887	3997.35
-1.0075	-2.2214	-1.0075	497.191	-1.0085	997.245	-1.0075	1498.07	-1.0095	1997.98	-1.0095	2497.75	-1.0145	2997.63	-1.2455	3497.29	-1.2885	3997.35
-1.0072	-2.2165	-1.0072	497.17	-1.0082	997.242	-1.0072	1498.06	-1.0092	1997.97	-1.0092	2497.73	-1.0142	2997.64	-1.2452	3497.31	-1.2882	3997.35
-1.007	-2.2114	-1.007	497.166	-1.008	997.247	-1.007	1498.08	-1.009	1997.97	-1.009	2497.74	-1.014	2997.66	-1.245	3497.33	-1.288	3997.34
-1.0067	-2.2089	-1.0067	497.162	-1.0077	997.244	-1.0067	1498.11	-1.0087	1997.98	-1.0087	2497.74	-1.0137	2997.66	-1.2447	3497.33	-1.2877	3997.35
-1.0065	-2.2123	-1.0065	497.151	-1.0075	997.234	-1.0065	1498.11	-1.0085	1997.99	-1.0085	2497.73	-1.0135	2997.65	-1.2445	3497.3	-1.2875	3997.35
-1.0062	-2.2296	-1.0062	497.152	-1.0072	997.223	-1.0062	1498.11	-1.0082	1997.99	-1.0082	2497.73	-1.0132	2997.65	-1.2442	3497.29	-1.2872	3997.36
-1.006	-2.2328	-1.006	497.141	-1.007	997.218	-1.006	1498.09	-1.008	1997.99	-1.008	2497.75	-1.013	2997.65	-1.244	3497.29	-1.287	3997.36
-1.0058	-2.217	-1.0058	497.129	-1.0068	997.228	-1.0058	1498.1	-1.0078	1997.98	-1.0078	2497.75	-1.0128	2997.64	-1.2438	3497.3	-1.2868	3997.36
-1.0055	-2.2102	-1.0055	497.125	-1.0065	997.237	-1.0055	1498.1	-1.0075	1997.99	-1.0075	2497.75	-1.0125	2997.63	-1.2435	3497.3	-1.2865	3997.34
-1.0053	-2.2141	-1.0053	497.14	-1.0063	997.227	-1.0053	1498.1	-1.0073	1997.99	-1.0073	2497.76	-1.0123	2997.63	-1.2433	3497.29	-1.2863	3997.34
-1.005	-2.229	-1.005	497.14	-1.006	997.224	-1.005	1498.12	-1.007	1997.99	-1.007	2497.75	-1.012	2997.62	-1.243	3497.28	-1.286	3997.34
-1.0048	-2.2331	-1.0048	497.14	-1.0058	997.234	-1.0048	1498.1	-1.0068	1997.99	-1.0068	2497.73	-1.0118	2997.63	-1.2428	3497.27	-1.2858	3997.33
-1.0045	-2.2245	-1.0045	497.126	-1.0055	997.25	-1.0045	1498.08	-1.0065	1997.99	-1.0065	2497.73	-1.0115	2997.63	-1.2425	3497.29	-1.2855	3997.34
-1.0043	-2.2237	-1.0043	497.107	-1.0053	997.269	-1.0043	1498.09	-1.0063	1997.99	-1.0063	2497.73	-1.0113	2997.62	-1.2423	3497.29	-1.2853	3997.34
-1.004	-2.2097	-1.004	497.108	-1.005	997.281	-1.004	1498.11	-1.006	1997.99	-1.006	2497.74	-1.011	2997.61	-1.242	3497.28	-1.285	3997.34
-1.0038	-2.1985	-1.0038	497.125	-1.0048	997.267	-1.0038	1498.12	-1.0058	1997.99	-1.0058	2497.73	-1.0108	2997.61	-1.2418	3497.3	-1.2848	3997.34
-1.0036	-2.2089	-1.0036	497.127	-1.0046	997.247	-1.0036	1498.12	-1.0056	1997.98	-1.0056	2497.74	-1.0106	2997.62	-1.2416	3497.29	-1.2846	3997.35
-1.0033	-2.2316	-1.0033	497.123	-1.0043	997.235	-1.0033	1498.11	-1.0053	1997.97	-1.0053	2497.74	-1.0103	2997.61	-1.2413	3497.28	-1.2843	3997.34
-1.0031	-2.2294	-1.0031	497.14	-1.0041	997.246	-1.0031	1498.08	-1.0051	1997.99	-1.0051	2497.73	-1.0101	2997.62	-1.2411	3497.29	-1.2841	3997.35
-1.0028	-2.2253	-1.0028	497.146	-1.0038	997.239	-1.0028	1498.07	-1.0048	1998	-1.0048	2497.72	-1.0098	2997.63	-1.2408	3497.31	-1.2838	3997.36
-1.0026	-2.2224	-1.0026	497.152	-1.0036	997.225	-1.0026	1498.08	-1.0046	1998.01	-1.0046	2497.73	-1.0096	2997.62	-1.2406	3497.31	-1.2836	3997.36
-1.0023	-2.2201	-1.0023	497.154	-1.0033	997.226	-1.0023	1498.08	-1.0043	1998.02	-1.0043	2497.74	-1.0093	2997.62	-1.2403	3497.3	-1.2833	3997.36
-1.0021	-2.221	-1.0021	497.15	-1.0031	997.22	-1.0021	1498.09	-1.0041	1998.01	-1.0041	2497.75	-1.0091	2997.64	-1.2401	3497.29	-1.2831	3997.35
-1.0018	-2.215	-1.0018	497.151	-1.0028	997.25	-1.0018	1498.09	-1.0038	1998.01	-1.0038	2497.76	-1.0088	2997.64	-1.2398	3497.28	-1.2828	3997.35
-1.0016	-2.2231	-1.0016	497.151	-1.0026	997.273	-1.0016	1498.08	-1.0036	1998.02	-1.0036	2497.76	-1.0086	2997.63	-1.2396	3497.29	-1.2826	3997.33
-1.0014	-2.2289	-1.0014	497.148	-1.0024	997.256	-1.0014	1498.08	-1.0034	1998.03	-1.0034	2497.77	-1.0084	2997.63	-1.2394	3497.3	-1.2824	3997.32
-1.0011	-2.2312	-1.0011	497.145	-1.0021	997.242	-1.0011	1498.08	-1.0031	1998.03	-1.0031	2497.78	-1.0081	2997.62	-1.2391	3497.3	-1.2821	3997.33
-1.0009	-2.2319	-1.0009	497.15	-1.0019	997.238	-1.0009	1498.08	-1.0029	1998.01	-1.0029	2497.78	-1.0079	2997.62	-1.2389	3497.29	-1.2819	3997.33
-1.0006	-2.2266	-1.0006	497.164	-1.0016	997.249	-1.0006	1498.07	-1.0026	1998.01	-1.0026	2497.76	-1.0076	2997.62	-1.2386	3497.29	-1.2816	3997.34
-1.0004	-2.2361	-1.0004	497.166	-1.0014	997.256	-1.0004	1498.08	-1.0024	1998.02	-1.0024	2497.75	-1.0074	2997.61	-1.2384	3497.28	-1.2814	3997.35
-1.0001	-2.2315	-1.0001	497.18	-1.0011	997.251	-1.0001	1498.1	-1.0021	1998.01	-1.0021	2497.77	-1.0071	2997.62	-1.2381	3497.28	-1.2811	3997.36
-0.9999	-2.2258	-0.9999	497.166	-1.0009	997.252	-0.9999	1498.12	-1.0019	1998	-1.0019	2497.77	-1.0069	2997.63	-1.2379	3497.28	-1.2809	3997.36
-0.9996	-2.2122	-0.9996	497.143	-1.0006	997.248	-0.9996	1498.1	-1.0016	1998	-1.0016	2497.75	-1.0066	2997.64	-1.2376	3497.28	-1.2806	3997.37
-0.9994	-2.2019	-0.9994	497.142	-1.0004	997.247	-0.9994	1498.11	-1.0014	1997.99	-1.0014	2497.75	-1.0064	2997.63	-1.2374	3497.26	-1.2804	3997.38
-0.9991	-2.202	-0.9991	497.155	-1.0002	997.246	-0.9991	1498.12	-1.0012	1997.98	-1.0012	2497.75	-1.0062	2997.62	-1.2372	3497.25	-1.2802	3997.38
-0.9989	-2.2089	-0.9989	497.169	-0.9999	997.243	-0.9989	1498.13	-1.0009	1997.99	-1.0009	2497.76	-1.0059	2997.63	-1.2369	3497.25	-1.2799	3997.39
-0.9987	-2.22	-0.9987	497.175	-0.9997	997.25	-0.9987	1498.13	-1.0007	1998.01	-1.0007	2497.76	-1.0057	2997.63	-1.2367	3497.28	-1.2797	3997.37
-0.9984	-2.2098	-0.9984	497.154	-0.9994	997.259	-0.9984	1498.12	-1.0004	1998.02	-1.0004	2497.76	-1.0054	2997.63	-1.2364	3497.28	-1.2794	3997.36
-0.9982	-2.2259	-0.9982	497.139	-0.9992	997.245	-0.9982	1498.1	-1.0002	1998.03	-1.0002	2497.76	-1.0052	2997.63	-1.2362	3497.28	-1.2792	3997.34
-0.9979	-2.2417	-0.9979	497.138	-0.9989	997.24	-0.9979	1498.09	-0.9999	1998.01	-0.9999	2497.74	-1.0049	2997.63	-1.2359	3497.29	-1.2789	3997.32
-0.9977	-2.2416	-0.9977	497.144	-0.9987	997.24	-0.9977	1498.1	-0.9997	1998	-0.9997	2497.76	-1.0047	2997.63	-1.2357	3497.32	-1.2787	3997.32
-0.9974	-2.2392	-0.9974	497.161	-0.9984	997.239	-0.9974	1498.11	-0.9994	1997.99	-0.9994	2497.75	-1.0044	2997.62	-1.2354	3497.34	-1.2784	3997.33
-0.9972	-2.2412	-0.9972	497.179	-0.9982	997.238	-0.9972	1498.11	-0.9992	1997.98	-0.9992	2497.73	-1.0042	2997.62	-1.2352	3497.34	-1.2782	3997.34
-0.9969	-2.2328	-0.9969	497.17	-0.9979	997.244	-0.9969	1498.08	-0.9989	1997.98	-0.9989	2497.72	-1.004	2997.62	-1.235	3497.35	-1.278	3997.34
-0.9967	-2.2237	-0.9967	497.155	-0.9977	997.256	-0.9967	1498.06	-0.9987	1998.01	-0.9987	2497.73	-1.0037	2997.63	-1.2347	3497.35	-1.2777	3997.33
-0.9965	-2.2254	-0.9965	497.137	-0.9975	997.272	-0.9965	1498.06	-0.9985	1998.01	-0.9985	2497.74	-1.0035	2997.63	-1.2345	3497.34	-1.2775	3997.33
-0.9962	-2.2285	-0.9962	497.123	-0.9972	997.267	-0.9962	1498.08	-0.9982	1997.99	-0.9982	2497.73	-1.0032	2997.62	-1.2342	3497.33	-1.2772	3997.31
-0.996	-2.221	-0.996	497.121	-0.997	997.261	-0.996	1498.09	-0.998	1997.99	-0.998	2497.75	-1.003	2997.62	-1.234	3497.31	-1.277	3997.31
-0.9957	-2.2219	-0.9957	497.135	-0.9967	997.266	-0.9957	1498.08	-0.9977	1997.99	-0.9977	2497.76	-1.0027	2997.62	-1.2337	3497.29	-1.2767	3997.33
-0.9955	-2.2338	-0.9955	497.143	-0.9965	997.277	-0.9955	1498.06	-0.9975	1997.99	-0.9975	2497.76	-1.0025	2997.62	-1.2335	3497.28	-1.2765	3997.32
-0.9952	-2.233	-0.9952	497.141	-0.9962	997.265	-0.9952	1498.05	-0.9972	1998	-0.9972	2497.77	-1.0022	2997.61	-1.2332	3497.28	-1.2762	3997.33
-0.995	-2.2228	-0.995	497.15	-0.996	997.253	-0.995	1498.07	-0.997	1998	-0.997	2497.76	-1.002	2997.61	-1.233	3497.29	-1.276	3997.33
-0.9947	-2.2238	-0.9947	497.145	-0.9957	997.261	-0.9947	1498.08	-0.9967	1998	-0.9967	2497.74	-1.0018	2997.62	-1.2328	3497.3	-1.2758	3997.33
-0.9945	-2.2191	-0.9945	497.144	-0.9955	997.272	-0.9945	1498.1	-0.9965	1998.01	-0.9965	2497.75	-1.0015	2997.64	-1.2325	3497.29	-1.2755	3997.33
-0.9943	-2.2121	-0.9943	497.148	-0.9953	997.253	-0.9943	1498.1	-0.9963	1998.02	-0.9963	2497.76	-1.0013	2997.65	-1.2323	3497.27	-1.2753	3997.33
-0.994	-2.2057	-0.994	497.159	-0.995	997.243	-0.994	1498.1	-0.996	1998.02	-0.996	2497.77	-1.001	2997.64	-1.232	3497.28	-1.275	3997.34
-0.9938	-2.2281	-0.9938	497.159	-0.9948	997.251	-0.9938	1498.09	-0.9958	1998.01	-0.9958	2497.76	-1.0008	2997.63	-1.2318	3497.3	-1.2748	3997.34
-0.9935	-2.2383	-0.9935	497.163	-0.9945	997.248	-0.9935	1498.08	-0.9955	1998.02	-0.9955	2497.76	-1.0005	2997.63	-1.2315	3497.32	-1.2745	3997.34
-0.9933	-2.2287	-0.9933	497.164	-0.9943	997.244	-0.9933	1498.07	-0.9953	1998.03	-0.9953	2497.75	-1.0003	2997.65	-1.2313	3497.33	-1.2743	3997.33
-0.993	-2.2401	-0.993	497.16	-0.994	997.244	-0.993	1498.07	-0.995	1998.02	-0.995	2497.76	-1	2997.65	-1.231	3497.31	-1.274	3997.32
-0.9928	-2.2356	-0.9928	497.147	-0.9938	997.229	-0.9928	1498.07	-0.9948	1998.02	-0.9948	2497.75	-0.9998	2997.64	-1.2308	3497.31	-1.2738	3997.3
-0.9925	-2.231	-0.9925	497.149	-0.9935	997.221	-0.9925	1498.07	-0.9945	1998.03	-0.9945	2497.75	-0.9995	2997.61	-1.2306	3497.31	-1.2736	3997.31
-0.9923	-2.254	-0.9923	497.158	-0.9933	997.237	-0.9923	1498.07	-0.9943	1998.04	-0.9943	2497.75	-0.9993	2997.61	-1.2303	3497.3	-1.2733	3997.33
-0.9921	-2.2556	-0.9921	497.148	-0.9931	997.253	-0.9921	1498.06	-0.9941	1998.03	-0.9941	2497.74	-0.9991	2997.62	-1.2301	3497.29	-1.2731	3997.34
-0.9918	-2.2316	-0.9918	497.142	-0.9928	997.254	-0.9918	1498.06	-0.9938	1998.03	-0.9938	2497.73	-0.9988	2997.63	-1.2298	3497.28	-1.2728	3997.35
-0.9916	-2.221	-0.9916	497.127	-0.9926	997.253	-0.9916	1498.05	-0.9936	1998.04	-0.9936	2497.74	-0.9986	2997.64	-1.2296	3497.27	-1.2726	3997.35
-0.9913	-2.2376	-0.9913	497.126	-0.9923	997.245	-0.9913	1498.05	-0.9933	1998.05	-0.9933	2497.74	-0.9983	2997.65	-1.2293	3497.26	-1.2723	3997.35
-0.9911	-2.229	-0.9911	497.133	-0.9921	997.252	-0.9911	1498.08	-0.9931	1998.04	-0.9931	2497.74	-0.9981	2997.67	-1.2291	3497.27	-1.2721	3997.34
-0.9908	-2.199	-0.9908	497.147	-0.9918	997.241	-0.9908	1498.1	-0.9928	1998.02	-0.9928	2497.74	-0.9978	2997.66	-1.2288	3497.28	-1.2718	3997.33
-0.9906	-2.1696	-0.9906	497.16	-0.9916	997.23	-0.9906	1498.1	-0.9926	1998.01	-0.9926	2497.75	-0.9976	2997.64	-1.2286	3497.27	-1.2716	3997.32
-0.9903	-2.1645	-0.9903	497.163	-0.9913	997.228	-0.9903	1498.11	-0.9923	1998.02	-0.9923	2497.74	-0.9973	2997.62	-1.2284	3497.28	-1.2714	3997.32
-0.9901	-2.1588	-0.9901	497.158	-0.9911	997.227	-0.9901	1498.09	-0.9921	1998.03	-0.9921	2497.73	-0.9971	2997.61	-1.2281	3497.28	-1.2711	3997.33
-0.9899	-2.156	-0.9899	497.16	-0.9909	997.234	-0.9899	1498.09	-0.9919	1998.02	-0.9919	2497.73	-0.9969	2997.61	-1.2279	3497.28	-1.2709	3997.33
-0.9896	-2.1621	-0.9896	497.154	-0.9906	997.249	-0.9896	1498.11	-0.9916	1998.02	-0.9916	2497.75	-0.9966	2997.64	-1.2276	3497.29	-1.2706	3997.33
-0.9894	-2.1588	-0.9894	497.157	-0.9904	997.242	-0.9894	1498.11	-0.9914	1998.01	-0.9914	2497.77	-0.9964	2997.65	-1.2274	3497.3	-1.2704	3997.34
-0.9891	-2.1704	-0.9891	497.164	-0.9901	997.237	-0.9891	1498.1	-0.9911	1998.02	-0.9911	2497.78	-0.9961	2997.65	-1.2271	3497.31	-1.2701	3997.35
-0.9889	-2.1803	-0.9889	497.17	-0.9899	997.243	-0.9889	1498.11	-0.9909	1998.03	-0.9909	2497.77	-0.9959	2997.64	-1.2269	3497.32	-1.2699	3997.36
-0.9886	-2.2065	-0.9886	497.167	-0.9896	997.233	-0.9886	1498.1	-0.9906	1998.02	-0.9906	2497.75	-0.9956	2997.64	-1.2266	3497.33	-1.2696	3997.37
-0.9884	-2.2151	-0.9884	497.16	-0.9894	997.218	-0.9884	1498.09	-0.9904	1998.02	-0.9904	2497.74	-0.9954	2997.66	-1.2264	3497.33	-1.2694	3997.37
-0.9881	-2.2042	-0.9881	497.142	-0.9891	997.2	-0.9881	1498.08	-0.9901	1998.01	-0.9901	2497.74	-0.9951	2997.64	-1.2262	3497.32	-1.2692	3997.35
-0.9879	-2.2005	-0.9879	497.146	-0.9889	997.206	-0.9879	1498.08	-0.9899	1998.01	-0.9899	2497.76	-0.9949	2997.65	-1.2259	3497.32	-1.2689	3997.35
-0.9877	-2.2008	-0.9877	497.166	-0.9887	997.206	-0.9877	1498.08	-0.9897	1998.03	-0.9897	2497.77	-0.9947	2997.65	-1.2257	3497.31	-1.2687	3997.34
-0.9874	-2.2139	-0.9874	497.157	-0.9884	997.207	-0.9874	1498.08	-0.9894	1998.02	-0.9894	2497.76	-0.9944	2997.63	-1.2254	3497.28	-1.2684	3997.33
-0.9872	-2.2172	-0.9872	497.135	-0.9882	997.21	-0.9872	1498.07	-0.9892	1998.01	-0.9892	2497.76	-0.9942	2997.62	-1.2252	3497.27	-1.2682	3997.33
-0.9869	-2.2145	-0.9869	497.135	-0.9879	997.22	-0.9869	1498.08	-0.9889	1998	-0.9889	2497.78	-0.9939	2997.63	-1.2249	3497.27	-1.2679	3997.31
-0.9867	-2.2162	-0.9867	497.139	-0.9877	997.237	-0.9867	1498.09	-0.9887	1998	-0.9887	2497.77	-0.9937	2997.63	-1.2247	3497.3	-1.2677	3997.32
-0.9864	-2.2116	-0.9864	497.152	-0.9874	997.239	-0.9864	1498.09	-0.9884	1998	-0.9884	2497.75	-0.9934	2997.62	-1.2244	3497.3	-1.2674	3997.34
-0.9862	-2.2081	-0.9862	497.155	-0.9872	997.233	-0.9862	1498.07	-0.9882	1997.99	-0.9882	2497.73	-0.9932	2997.62	-1.2242	3497.3	-1.2672	3997.35
-0.9859	-2.2098	-0.9859	497.155	-0.9869	997.225	-0.9859	1498.07	-0.9879	1997.99	-0.9879	2497.73	-0.9929	2997.62	-1.224	3497.3	-1.267	3997.36
-0.9857	-2.1995	-0.9857	497.155	-0.9867	997.231	-0.9857	1498.06	-0.9877	1997.98	-0.9877	2497.73	-0.9927	2997.62	-1.2237	3497.31	-1.2667	3997.38
-0.9855	-2.186	-0.9855	497.146	-0.9865	997.245	-0.9855	1498.07	-0.9875	1998	-0.9875	2497.73	-0.9925	2997.6	-1.2235	3497.3	-1.2665	3997.39
-0.9852	-2.2004	-0.9852	497.127	-0.9862	997.259	-0.9852	1498.09	-0.9872	1998.03	-0.9872	2497.72	-0.9922	2997.6	-1.2232	3497.3	-1.2662	3997.39
-0.985	-2.2185	-0.985	497.132	-0.986	997.256	-0.985	1498.09	-0.987	1998.02	-0.987	2497.72	-0.992	2997.61	-1.223	3497.32	-1.266	3997.36
-0.9847	-2.2215	-0.9847	497.153	-0.9857	997.252	-0.9847	1498.08	-0.9867	1998	-0.9867	2497.73	-0.9917	2997.63	-1.2227	3497.32	-1.2657	3997.35
-0.9845	-2.2306	-0.9845	497.174	-0.9855	997.234	-0.9845	1498.07	-0.9865	1997.98	-0.9865	2497.73	-0.9915	2997.62	-1.2225	3497.32	-1.2655	3997.34
-0.9842	-2.2313	-0.9842	497.167	-0.9852	997.227	-0.9842	1498.07	-0.9862	1997.99	-0.9862	2497.72	-0.9912	2997.62	-1.2222	3497.32	-1.2652	3997.33
-0.984	-2.2263	-0.984	497.146	-0.985	997.235	-0.984	1498.07	-0.986	1997.99	-0.986	2497.71	-0.991	2997.6	-1.222	3497.32	-1.265	3997.33
-0.9837	-2.2176	-0.9837	497.129	-0.9847	997.24	-0.9837	1498.09	-0.9857	1997.99	-0.9857	2497.7	-0.9907	2997.61	-1.2218	3497.32	-1.2648	3997.34
-0.9835	-2.2041	-0.9835	497.116	-0.9845	997.228	-0.9835	1498.1	-0.9855	1998	-0.9855	2497.72	-0.9905	2997.63	-1.2215	3497.31	-1.2645	3997.34
-0.9833	-2.2092	-0.9833	497.113	-0.9843	997.214	-0.9833	1498.09	-0.9853	1998.01	-0.9853	2497.73	-0.9903	2997.65	-1.2213	3497.31	-1.2643	3997.33
-0.983	-2.2166	-0.983	497.123	-0.984	997.212	-0.983	1498.1	-0.985	1998.01	-0.985	2497.75	-0.99	2997.64	-1.221	3497.3	-1.264	3997.32
-0.9828	-2.2306	-0.9828	497.137	-0.9838	997.207	-0.9828	1498.11	-0.9848	1997.99	-0.9848	2497.75	-0.9898	2997.65	-1.2208	3497.3	-1.2638	3997.34
-0.9825	-2.2403	-0.9825	497.141	-0.9835	997.213	-0.9825	1498.1	-0.9845	1998	-0.9845	2497.74	-0.9895	2997.66	-1.2205	3497.3	-1.2635	3997.35
-0.9823	-2.2144	-0.9823	497.156	-0.9833	997.228	-0.9823	1498.09	-0.9843	1998.03	-0.9843	2497.74	-0.9893	2997.66	-1.2203	3497.31	-1.2633	3997.35
-0.982	-2.1913	-0.982	497.167	-0.983	997.224	-0.982	1498.09	-0.984	1998.03	-0.984	2497.74	-0.989	2997.66	-1.22	3497.31	-1.263	3997.35
-0.9818	-2.1897	-0.9818	497.183	-0.9828	997.202	-0.9818	1498.09	-0.9838	1998.03	-0.9838	2497.74	-0.9888	2997.65	-1.2198	3497.34	-1.2628	3997.33
-0.9815	-2.2015	-0.9815	497.192	-0.9825	997.2	-0.9815	1498.1	-0.9835	1998.02	-0.9835	2497.76	-0.9885	2997.66	-1.2196	3497.34	-1.2626	3997.33
-0.9813	-2.2068	-0.9813	497.173	-0.9823	997.209	-0.9813	1498.1	-0.9833	1998	-0.9833	2497.74	-0.9883	2997.66	-1.2193	3497.33	-1.2623	3997.33
-0.9811	-2.2168	-0.9811	497.156	-0.9821	997.225	-0.9811	1498.09	-0.9831	1998	-0.9831	2497.74	-0.9881	2997.65	-1.2191	3497.34	-1.2621	3997.32
-0.9808	-2.2076	-0.9808	497.148	-0.9818	997.231	-0.9808	1498.07	-0.9828	1998.01	-0.9828	2497.74	-0.9878	2997.64	-1.2188	3497.33	-1.2618	3997.31
-0.9806	-2.1959	-0.9806	497.135	-0.9816	997.226	-0.9806	1498.07	-0.9826	1998.01	-0.9826	2497.75	-0.9876	2997.63	-1.2186	3497.31	-1.2616	3997.32
-0.9803	-2.2069	-0.9803	497.118	-0.9813	997.222	-0.9803	1498.07	-0.9823	1998.02	-0.9823	2497.77	-0.9873	2997.63	-1.2183	3497.29	-1.2613	3997.32
-0.9801	-2.2092	-0.9801	497.111	-0.9811	997.216	-0.9801	1498.07	-0.9821	1998.02	-0.9821	2497.76	-0.9871	2997.63	-1.2181	3497.27	-1.2611	3997.33
-0.9798	-2.2067	-0.9798	497.11	-0.9808	997.211	-0.9798	1498.08	-0.9818	1998	-0.9818	2497.75	-0.9868	2997.64	-1.2178	3497.27	-1.2608	3997.33
-0.9796	-2.1928	-0.9796	497.106	-0.9806	997.233	-0.9796	1498.08	-0.9816	1997.98	-0.9816	2497.75	-0.9866	2997.65	-1.2176	3497.28	-1.2606	3997.33
-0.9793	-2.1946	-0.9793	497.108	-0.9803	997.247	-0.9793	1498.08	-0.9813	1997.96	-0.9813	2497.74	-0.9863	2997.66	-1.2174	3497.29	-1.2604	3997.34
-0.9791	-2.2105	-0.9791	497.118	-0.9801	997.243	-0.9791	1498.08	-0.9811	1997.97	-0.9811	2497.75	-0.9861	2997.65	-1.2171	3497.31	-1.2601	3997.34
-0.9789	-2.2218	-0.9789	497.132	-0.9799	997.247	-0.9789	1498.09	-0.9809	1997.98	-0.9809	2497.78	-0.9859	2997.64	-1.2169	3497.32	-1.2599	3997.35
-0.9786	-2.2229	-0.9786	497.137	-0.9796	997.254	-0.9786	1498.09	-0.9806	1997.98	-0.9806	2497.8	-0.9856	2997.64	-1.2166	3497.31	-1.2596	3997.35
-0.9784	-2.2272	-0.9784	497.13	-0.9794	997.249	-0.9784	1498.08	-0.9804	1997.98	-0.9804	2497.8	-0.9854	2997.65	-1.2164	3497.29	-1.2594	3997.33
-0.9781	-2.2216	-0.9781	497.139	-0.9791	997.234	-0.9781	1498.08	-0.9801	1998	-0.9801	2497.77	-0.9851	2997.65	-1.2161	3497.28	-1.2591	3997.33
-0.9779	-2.2206	-0.9779	497.137	-0.9789	997.224	-0.9779	1498.1	-0.9799	1998.01	-0.9799	2497.74	-0.9849	2997.66	-1.2159	3497.3	-1.2589	3997.32
-0.9776	-2.2264	-0.9776	497.13	-0.9786	997.232	-0.9776	1498.12	-0.9796	1997.99	-0.9796	2497.73	-0.9846	2997.65	-1.2156	3497.31	-1.2586	3997.31
-0.9774	-2.215	-0.9774	497.139	-0.9784	997.229	-0.9774	1498.12	-0.9794	1997.98	-0.9794	2497.74	-0.9844	2997.65	-1.2154	3497.32	-1.2584	3997.33
-0.9771	-2.2127	-0.9771	497.138	-0.9781	997.229	-0.9771	1498.11	-0.9791	1997.98	-0.9791	2497.74	-0.9841	2997.64	-1.2152	3497.33	-1.2582	3997.35
-0.9769	-2.2175	-0.9769	497.163	-0.9779	997.25	-0.9769	1498.11	-0.9789	1997.98	-0.9789	2497.74	-0.9839	2997.61	-1.2149	3497.32	-1.2579	3997.36
-0.9767	-2.2133	-0.9767	497.172	-0.9777	997.254	-0.9767	1498.11	-0.9787	1997.98	-0.9787	2497.75	-0.9837	2997.6	-1.2147	3497.31	-1.2577	3997.37
-0.9764	-2.2133	-0.9764	497.136	-0.9774	997.238	-0.9764	1498.11	-0.9784	1997.99	-0.9784	2497.77	-0.9834	2997.6	-1.2144	3497.3	-1.2574	3997.38
-0.9762	-2.219	-0.9762	497.106	-0.9772	997.246	-0.9762	1498.11	-0.9782	1997.99	-0.9782	2497.76	-0.9832	2997.6	-1.2142	3497.3	-1.2572	3997.37
-0.9759	-2.2063	-0.9759	497.11	-0.9769	997.245	-0.9759	1498.11	-0.9779	1997.97	-0.9779	2497.76	-0.9829	2997.62	-1.2139	3497.28	-1.2569	3997.36
-0.9757	-2.2053	-0.9757	497.115	-0.9767	997.222	-0.9757	1498.11	-0.9777	1997.97	-0.9777	2497.76	-0.9827	2997.63	-1.2137	3497.27	-1.2567	3997.37
-0.9754	-2.2054	-0.9754	497.144	-0.9764	997.223	-0.9754	1498.11	-0.9774	1997.97	-0.9774	2497.75	-0.9824	2997.64	-1.2134	3497.27	-1.2564	3997.35
-0.9752	-2.2091	-0.9752	497.163	-0.9762	997.227	-0.9752	1498.09	-0.9772	1997.99	-0.9772	2497.74	-0.9822	2997.64	-1.2132	3497.26	-1.2562	3997.35
-0.9749	-2.2034	-0.9749	497.164	-0.9759	997.228	-0.9749	1498.09	-0.9769	1997.98	-0.9769	2497.72	-0.9819	2997.64	-1.213	3497.27	-1.256	3997.36
-0.9747	-2.2022	-0.9747	497.146	-0.9757	997.209	-0.9747	1498.08	-0.9767	1997.96	-0.9767	2497.73	-0.9817	2997.63	-1.2127	3497.27	-1.2557	3997.36
-0.9745	-2.2007	-0.9745	497.134	-0.9755	997.196	-0.9745	1498.09	-0.9765	1997.97	-0.9765	2497.74	-0.9815	2997.62	-1.2125	3497.27	-1.2555	3997.37
-0.9742	-2.1978	-0.9742	497.156	-0.9752	997.201	-0.9742	1498.08	-0.9762	1997.99	-0.9762	2497.75	-0.9812	2997.63	-1.2122	3497.28	-1.2552	3997.37
-0.974	-2.2045	-0.974	497.165	-0.975	997.217	-0.974	1498.07	-0.976	1997.99	-0.976	2497.75	-0.981	2997.62	-1.212	3497.29	-1.255	3997.38
-0.9737	-2.2128	-0.9737	497.175	-0.9747	997.229	-0.9737	1498.07	-0.9757	1997.99	-0.9757	2497.75	-0.9807	2997.62	-1.2117	3497.3	-1.2547	3997.37
-0.9735	-2.2176	-0.9735	497.168	-0.9745	997.224	-0.9735	1498.07	-0.9755	1997.99	-0.9755	2497.76	-0.9805	2997.64	-1.2115	3497.33	-1.2545	3997.35
-0.9732	-2.2236	-0.9732	497.144	-0.9742	997.233	-0.9732	1498.09	-0.9752	1997.98	-0.9752	2497.74	-0.9802	2997.65	-1.2112	3497.33	-1.2542	3997.37
-0.973	-2.2294	-0.973	497.128	-0.974	997.246	-0.973	1498.09	-0.975	1997.98	-0.975	2497.75	-0.98	2997.64	-1.211	3497.3	-1.254	3997.38
-0.9727	-2.2316	-0.9727	497.121	-0.9737	997.247	-0.9727	1498.09	-0.9747	1997.98	-0.9747	2497.76	-0.9797	2997.64	-1.2108	3497.3	-1.2538	3997.38
-0.9725	-2.2387	-0.9725	497.109	-0.9735	997.245	-0.9725	1498.08	-0.9745	1997.98	-0.9745	2497.75	-0.9795	2997.64	-1.2105	3497.31	-1.2535	3997.37
-0.9723	-2.2441	-0.9723	497.097	-0.9733	997.235	-0.9723	1498.08	-0.9743	1997.98	-0.9743	2497.75	-0.9793	2997.65	-1.2103	3497.32	-1.2533	3997.36
-0.972	-2.2389	-0.972	497.1	-0.973	997.228	-0.972	1498.09	-0.974	1997.99	-0.974	2497.75	-0.979	2997.66	-1.21	3497.31	-1.253	3997.35
-0.9718	-2.2235	-0.9718	497.107	-0.9728	997.232	-0.9718	1498.08	-0.9738	1998	-0.9738	2497.75	-0.9788	2997.65	-1.2098	3497.32	-1.2528	3997.34
-0.9715	-2.203	-0.9715	497.12	-0.9725	997.214	-0.9715	1498.08	-0.9735	1998	-0.9735	2497.74	-0.9785	2997.66	-1.2095	3497.32	-1.2525	3997.32
-0.9713	-2.1942	-0.9713	497.122	-0.9723	997.196	-0.9713	1498.08	-0.9733	1998.02	-0.9733	2497.74	-0.9783	2997.66	-1.2093	3497.3	-1.2523	3997.29
-0.971	-2.2119	-0.971	497.141	-0.972	997.204	-0.971	1498.07	-0.973	1998.03	-0.973	2497.73	-0.978	2997.68	-1.209	3497.3	-1.252	3997.31
-0.9708	-2.2131	-0.9708	497.147	-0.9718	997.236	-0.9708	1498.06	-0.9728	1998.03	-0.9728	2497.71	-0.9778	2997.66	-1.2088	3497.31	-1.2518	3997.32
-0.9705	-2.2064	-0.9705	497.136	-0.9715	997.254	-0.9705	1498.08	-0.9725	1998.05	-0.9725	2497.69	-0.9775	2997.63	-1.2086	3497.31	-1.2516	3997.33
-0.9703	-2.1954	-0.9703	497.14	-0.9713	997.256	-0.9703	1498.11	-0.9723	1998.03	-0.9723	2497.71	-0.9773	2997.62	-1.2083	3497.33	-1.2513	3997.35
-0.9701	-2.201	-0.9701	497.149	-0.9711	997.252	-0.9701	1498.11	-0.9721	1998.01	-0.9721	2497.72	-0.9771	2997.64	-1.2081	3497.33	-1.2511	3997.35
-0.9698	-2.2065	-0.9698	497.154	-0.9708	997.234	-0.9698	1498.11	-0.9718	1998	-0.9718	2497.73	-0.9768	2997.64	-1.2078	3497.33	-1.2508	3997.34
-0.9696	-2.2129	-0.9696	497.163	-0.9706	997.227	-0.9696	1498.1	-0.9716	1998.02	-0.9716	2497.74	-0.9766	2997.64	-1.2076	3497.34	-1.2506	3997.35
-0.9693	-2.2075	-0.9693	497.148	-0.9703	997.24	-0.9693	1498.1	-0.9713	1998.01	-0.9713	2497.75	-0.9763	2997.62	-1.2073	3497.33	-1.2503	3997.34
-0.9691	-2.1992	-0.9691	497.151	-0.9701	997.247	-0.9691	1498.09	-0.9711	1998	-0.9711	2497.76	-0.9761	2997.62	-1.2071	3497.3	-1.2501	3997.33
-0.9688	-2.1987	-0.9688	497.149	-0.9698	997.242	-0.9688	1498.08	-0.9708	1998.01	-0.9708	2497.75	-0.9758	2997.64	-1.2068	3497.29	-1.2498	3997.32
-0.9686	-2.2131	-0.9686	497.144	-0.9696	997.239	-0.9686	1498.09	-0.9706	1998.02	-0.9706	2497.74	-0.9756	2997.63	-1.2066	3497.3	-1.2496	3997.32
-0.9683	-2.2156	-0.9683	497.149	-0.9693	997.218	-0.9683	1498.11	-0.9703	1998.01	-0.9703	2497.73	-0.9753	2997.63	-1.2064	3497.3	-1.2494	3997.32
-0.9681	-2.2338	-0.9681	497.167	-0.9691	997.2	-0.9681	1498.11	-0.9701	1998	-0.9701	2497.73	-0.9751	2997.62	-1.2061	3497.31	-1.2491	3997.33
-0.9679	-2.2523	-0.9679	497.171	-0.9689	997.215	-0.9679	1498.09	-0.9699	1998.02	-0.9699	2497.75	-0.9749	2997.62	-1.2059	3497.33	-1.2489	3997.36
-0.9676	-2.2318	-0.9676	497.176	-0.9686	997.237	-0.9676	1498.08	-0.9696	1998.02	-0.9696	2497.77	-0.9746	2997.6	-1.2056	3497.34	-1.2486	3997.37
-0.9674	-2.2053	-0.9674	497.172	-0.9684	997.252	-0.9674	1498.08	-0.9694	1998	-0.9694	2497.77	-0.9744	2997.59	-1.2054	3497.34	-1.2484	3997.34
-0.9671	-2.2087	-0.9671	497.166	-0.9681	997.246	-0.9671	1498.09	-0.9691	1997.98	-0.9691	2497.78	-0.9741	2997.6	-1.2051	3497.34	-1.2481	3997.31
-0.9669	-2.214	-0.9669	497.163	-0.9679	997.234	-0.9669	1498.1	-0.9689	1997.98	-0.9689	2497.78	-0.9739	2997.61	-1.2049	3497.32	-1.2479	3997.31
-0.9666	-2.2093	-0.9666	497.143	-0.9676	997.251	-0.9666	1498.12	-0.9686	1997.98	-0.9686	2497.77	-0.9736	2997.61	-1.2046	3497.3	-1.2476	3997.31
-0.9664	-2.2102	-0.9664	497.126	-0.9674	997.258	-0.9664	1498.12	-0.9684	1997.98	-0.9684	2497.77	-0.9734	2997.62	-1.2044	3497.29	-1.2474	3997.32
-0.9661	-2.2379	-0.9661	497.126	-0.9671	997.263	-0.9661	1498.12	-0.9681	1997.99	-0.9681	2497.75	-0.9731	2997.64	-1.2042	3497.3	-1.2472	3997.34
-0.9659	-2.2377	-0.9659	497.139	-0.9669	997.269	-0.9659	1498.11	-0.9679	1998	-0.9679	2497.75	-0.9729	2997.64	-1.2039	3497.31	-1.2469	3997.34
-0.9657	-2.2435	-0.9657	497.156	-0.9667	997.261	-0.9657	1498.1	-0.9677	1998.01	-0.9677	2497.75	-0.9727	2997.62	-1.2037	3497.32	-1.2467	3997.34
-0.9654	-2.2319	-0.9654	497.168	-0.9664	997.26	-0.9654	1498.1	-0.9674	1998.01	-0.9674	2497.76	-0.9724	2997.63	-1.2034	3497.31	-1.2464	3997.36
-0.9652	-2.2155	-0.9652	497.168	-0.9662	997.243	-0.9652	1498.11	-0.9672	1997.99	-0.9672	2497.75	-0.9722	2997.64	-1.2032	3497.29	-1.2462	3997.35
-0.9649	-2.2069	-0.9649	497.165	-0.9659	997.235	-0.9649	1498.1	-0.9669	1998	-0.9669	2497.76	-0.9719	2997.66	-1.2029	3497.3	-1.2459	3997.34
-0.9647	-2.2063	-0.9647	497.158	-0.9657	997.245	-0.9647	1498.11	-0.9667	1998.01	-0.9667	2497.78	-0.9717	2997.66	-1.2027	3497.32	-1.2457	3997.36
-0.9644	-2.207	-0.9644	497.16	-0.9654	997.237	-0.9644	1498.1	-0.9664	1998.03	-0.9664	2497.77	-0.9714	2997.64	-1.2024	3497.32	-1.2454	3997.38
-0.9642	-2.1985	-0.9642	497.156	-0.9652	997.24	-0.9642	1498.1	-0.9662	1998.03	-0.9662	2497.76	-0.9712	2997.64	-1.2022	3497.32	-1.2452	3997.38
-0.9639	-2.2083	-0.9639	497.15	-0.9649	997.24	-0.9639	1498.1	-0.9659	1998.02	-0.9659	2497.74	-0.9709	2997.63	-1.202	3497.31	-1.245	3997.37
-0.9637	-2.206	-0.9637	497.155	-0.9647	997.237	-0.9637	1498.1	-0.9657	1998.01	-0.9657	2497.74	-0.9707	2997.63	-1.2017	3497.29	-1.2447	3997.35
-0.9635	-2.1975	-0.9635	497.156	-0.9645	997.246	-0.9635	1498.1	-0.9655	1997.98	-0.9655	2497.74	-0.9705	2997.63	-1.2015	3497.28	-1.2445	3997.34
-0.9632	-2.2104	-0.9632	497.149	-0.9642	997.241	-0.9632	1498.1	-0.9652	1997.98	-0.9652	2497.74	-0.9702	2997.62	-1.2012	3497.28	-1.2442	3997.36
-0.963	-2.2276	-0.963	497.14	-0.964	997.229	-0.963	1498.1	-0.965	1997.99	-0.965	2497.75	-0.97	2997.62	-1.201	3497.3	-1.244	3997.36
-0.9627	-2.2333	-0.9627	497.127	-0.9637	997.221	-0.9627	1498.1	-0.9647	1998	-0.9647	2497.76	-0.9697	2997.64	-1.2007	3497.33	-1.2437	3997.36
-0.9625	-2.2465	-0.9625	497.111	-0.9635	997.221	-0.9625	1498.1	-0.9645	1998.02	-0.9645	2497.75	-0.9695	2997.65	-1.2005	3497.33	-1.2435	3997.35
-0.9622	-2.2544	-0.9622	497.115	-0.9632	997.223	-0.9622	1498.11	-0.9642	1998.02	-0.9642	2497.76	-0.9692	2997.65	-1.2002	3497.31	-1.2432	3997.35
-0.962	-2.2518	-0.962	497.131	-0.963	997.227	-0.962	1498.11	-0.964	1998.03	-0.964	2497.76	-0.969	2997.65	-1.2	3497.31	-1.243	3997.35
-0.9617	-2.2436	-0.9617	497.141	-0.9627	997.226	-0.9617	1498.1	-0.9637	1998.03	-0.9637	2497.76	-0.9687	2997.64	-1.1997	3497.31	-1.2427	3997.33
-0.9615	-2.2306	-0.9615	497.134	-0.9625	997.227	-0.9615	1498.09	-0.9635	1998.03	-0.9635	2497.75	-0.9685	2997.62	-1.1995	3497.31	-1.2425	3997.33
-0.9613	-2.2175	-0.9613	497.133	-0.9623	997.221	-0.9613	1498.1	-0.9633	1998.02	-0.9633	2497.74	-0.9683	2997.61	-1.1993	3497.29	-1.2423	3997.34
-0.961	-2.208	-0.961	497.129	-0.962	997.229	-0.961	1498.09	-0.963	1998.02	-0.963	2497.74	-0.968	2997.61	-1.199	3497.28	-1.242	3997.35
-0.9608	-2.2231	-0.9608	497.124	-0.9618	997.225	-0.9608	1498.09	-0.9628	1998	-0.9628	2497.73	-0.9678	2997.62	-1.1988	3497.27	-1.2418	3997.34
-0.9605	-2.2302	-0.9605	497.123	-0.9615	997.23	-0.9605	1498.1	-0.9625	1998	-0.9625	2497.74	-0.9675	2997.63	-1.1985	3497.27	-1.2415	3997.32
-0.9603	-2.2288	-0.9603	497.109	-0.9613	997.232	-0.9603	1498.1	-0.9623	1997.98	-0.9623	2497.75	-0.9673	2997.61	-1.1983	3497.29	-1.2413	3997.33
-0.96	-2.234	-0.96	497.11	-0.961	997.234	-0.96	1498.06	-0.962	1997.98	-0.962	2497.74	-0.967	2997.62	-1.198	3497.3	-1.241	3997.35
-0.9598	-2.2257	-0.9598	497.123	-0.9608	997.237	-0.9598	1498.06	-0.9618	1997.99	-0.9618	2497.74	-0.9668	2997.62	-1.1978	3497.3	-1.2408	3997.35
-0.9595	-2.2064	-0.9595	497.124	-0.9605	997.243	-0.9595	1498.06	-0.9615	1997.99	-0.9615	2497.74	-0.9665	2997.6	-1.1975	3497.32	-1.2405	3997.35
-0.9593	-2.189	-0.9593	497.131	-0.9603	997.24	-0.9593	1498.06	-0.9613	1998	-0.9613	2497.74	-0.9663	2997.61	-1.1973	3497.32	-1.2403	3997.33
-0.9591	-2.1816	-0.9591	497.132	-0.9601	997.235	-0.9591	1498.08	-0.9611	1997.99	-0.9611	2497.74	-0.9661	2997.62	-1.1971	3497.3	-1.2401	3997.32
-0.9588	-2.1829	-0.9588	497.148	-0.9598	997.245	-0.9588	1498.08	-0.9608	1997.98	-0.9608	2497.74	-0.9658	2997.62	-1.1968	3497.29	-1.2398	3997.34
-0.9586	-2.2004	-0.9586	497.157	-0.9596	997.242	-0.9586	1498.07	-0.9606	1997.99	-0.9606	2497.74	-0.9656	2997.63	-1.1966	3497.28	-1.2396	3997.35
-0.9583	-2.2186	-0.9583	497.156	-0.9593	997.25	-0.9583	1498.05	-0.9603	1998	-0.9603	2497.75	-0.9653	2997.62	-1.1963	3497.27	-1.2393	3997.37
-0.9581	-2.2263	-0.9581	497.156	-0.9591	997.256	-0.9581	1498.05	-0.9601	1997.99	-0.9601	2497.76	-0.9651	2997.62	-1.1961	3497.27	-1.2391	3997.35
-0.9578	-2.2006	-0.9578	497.151	-0.9588	997.251	-0.9578	1498.08	-0.9598	1997.98	-0.9598	2497.75	-0.9648	2997.63	-1.1958	3497.27	-1.2388	3997.32
-0.9576	-2.2089	-0.9576	497.135	-0.9586	997.259	-0.9576	1498.09	-0.9596	1997.98	-0.9596	2497.76	-0.9646	2997.62	-1.1956	3497.28	-1.2386	3997.31
-0.9573	-2.2297	-0.9573	497.137	-0.9583	997.259	-0.9573	1498.1	-0.9593	1997.99	-0.9593	2497.77	-0.9643	2997.62	-1.1953	3497.28	-1.2383	3997.32
-0.9571	-2.2348	-0.9571	497.146	-0.9581	997.246	-0.9571	1498.09	-0.9591	1997.99	-0.9591	2497.77	-0.9641	2997.64	-1.1951	3497.27	-1.2381	3997.32
-0.9569	-2.2348	-0.9569	497.156	-0.9579	997.24	-0.9569	1498.07	-0.9589	1998	-0.9589	2497.78	-0.9639	2997.62	-1.1949	3497.26	-1.2379	3997.34
-0.9566	-2.2371	-0.9566	497.15	-0.9576	997.249	-0.9566	1498.08	-0.9586	1998.01	-0.9586	2497.78	-0.9636	2997.62	-1.1946	3497.26	-1.2376	3997.35
-0.9564	-2.2283	-0.9564	497.138	-0.9574	997.261	-0.9564	1498.07	-0.9584	1998.01	-0.9584	2497.78	-0.9634	2997.61	-1.1944	3497.28	-1.2374	3997.36
-0.9561	-2.2045	-0.9561	497.139	-0.9571	997.253	-0.9561	1498.07	-0.9581	1997.99	-0.9581	2497.77	-0.9631	2997.63	-1.1941	3497.3	-1.2371	3997.37
-0.9559	-2.1999	-0.9559	497.159	-0.9569	997.217	-0.9559	1498.1	-0.9579	1997.99	-0.9579	2497.76	-0.9629	2997.64	-1.1939	3497.31	-1.2369	3997.36
-0.9556	-2.1903	-0.9556	497.181	-0.9566	997.209	-0.9556	1498.1	-0.9576	1998.01	-0.9576	2497.76	-0.9626	2997.63	-1.1936	3497.3	-1.2366	3997.35
-0.9554	-2.1848	-0.9554	497.178	-0.9564	997.232	-0.9554	1498.08	-0.9574	1998.03	-0.9574	2497.78	-0.9624	2997.6	-1.1934	3497.3	-1.2364	3997.35
-0.9551	-2.1993	-0.9551	497.18	-0.9561	997.248	-0.9551	1498.09	-0.9571	1998.03	-0.9571	2497.78	-0.9621	2997.61	-1.1931	3497.32	-1.2361	3997.35
-0.9549	-2.2187	-0.9549	497.168	-0.9559	997.259	-0.9549	1498.1	-0.9569	1998.02	-0.9569	2497.77	-0.9619	2997.63	-1.1929	3497.31	-1.2359	3997.34
-0.9547	-2.2202	-0.9547	497.173	-0.9557	997.253	-0.9547	1498.11	-0.9567	1998.02	-0.9567	2497.78	-0.9617	2997.64	-1.1927	3497.29	-1.2357	3997.34
-0.9544	-2.2236	-0.9544	497.176	-0.9554	997.234	-0.9544	1498.1	-0.9564	1998.01	-0.9564	2497.78	-0.9614	2997.65	-1.1924	3497.29	-1.2354	3997.36
-0.9542	-2.2219	-0.9542	497.18	-0.9552	997.234	-0.9542	1498.09	-0.9562	1998	-0.9562	2497.79	-0.9612	2997.66	-1.1922	3497.29	-1.2352	3997.36
-0.9539	-2.2224	-0.9539	497.176	-0.9549	997.249	-0.9539	1498.09	-0.9559	1997.99	-0.9559	2497.79	-0.9609	2997.66	-1.1919	3497.29	-1.2349	3997.36
-0.9537	-2.2215	-0.9537	497.156	-0.9547	997.26	-0.9537	1498.1	-0.9557	1998	-0.9557	2497.76	-0.9607	2997.63	-1.1917	3497.29	-1.2347	3997.37
-0.9534	-2.2191	-0.9534	497.148	-0.9544	997.225	-0.9534	1498.1	-0.9554	1998	-0.9554	2497.75	-0.9604	2997.62	-1.1914	3497.29	-1.2344	3997.38
-0.9532	-2.2171	-0.9532	497.152	-0.9542	997.199	-0.9532	1498.11	-0.9552	1997.99	-0.9552	2497.76	-0.9602	2997.62	-1.1912	3497.28	-1.2342	3997.37
-0.9529	-2.2104	-0.9529	497.157	-0.9539	997.206	-0.9529	1498.12	-0.9549	1998	-0.9549	2497.76	-0.9599	2997.62	-1.1909	3497.28	-1.2339	3997.34
-0.9527	-2.2122	-0.9527	497.158	-0.9537	997.211	-0.9527	1498.12	-0.9547	1998	-0.9547	2497.77	-0.9597	2997.63	-1.1907	3497.28	-1.2337	3997.32
-0.9525	-2.2087	-0.9525	497.166	-0.9535	997.215	-0.9525	1498.11	-0.9545	1998.01	-0.9545	2497.77	-0.9595	2997.64	-1.1905	3497.28	-1.2335	3997.32
-0.9522	-2.2069	-0.9522	497.16	-0.9532	997.222	-0.9522	1498.12	-0.9542	1998.02	-0.9542	2497.77	-0.9592	2997.65	-1.1902	3497.28	-1.2332	3997.33
-0.952	-2.2033	-0.952	497.155	-0.953	997.237	-0.952	1498.12	-0.954	1998.02	-0.954	2497.77	-0.959	2997.63	-1.19	3497.27	-1.233	3997.32
-0.9517	-2.1915	-0.9517	497.162	-0.9527	997.217	-0.9517	1498.1	-0.9537	1998.02	-0.9537	2497.76	-0.9587	2997.62	-1.1897	3497.25	-1.2327	3997.32
-0.9515	-2.1936	-0.9515	497.169	-0.9525	997.207	-0.9515	1498.08	-0.9535	1998.03	-0.9535	2497.75	-0.9585	2997.61	-1.1895	3497.26	-1.2325	3997.34
-0.9512	-2.2026	-0.9512	497.171	-0.9522	997.229	-0.9512	1498.09	-0.9532	1998.02	-0.9532	2497.75	-0.9582	2997.61	-1.1892	3497.28	-1.2322	3997.34
-0.951	-2.1887	-0.951	497.19	-0.952	997.245	-0.951	1498.11	-0.953	1998.01	-0.953	2497.76	-0.958	2997.62	-1.189	3497.3	-1.232	3997.33
-0.9507	-2.18	-0.9507	497.195	-0.9517	997.237	-0.9507	1498.12	-0.9527	1998	-0.9527	2497.77	-0.9577	2997.6	-1.1887	3497.29	-1.2317	3997.32
-0.9505	-2.1841	-0.9505	497.181	-0.9515	997.236	-0.9505	1498.09	-0.9525	1997.99	-0.9525	2497.76	-0.9575	2997.59	-1.1885	3497.29	-1.2315	3997.32
-0.9503	-2.1801	-0.9503	497.163	-0.9513	997.243	-0.9503	1498.07	-0.9523	1997.98	-0.9523	2497.74	-0.9573	2997.6	-1.1883	3497.3	-1.2313	3997.31
-0.95	-2.2008	-0.95	497.149	-0.951	997.229	-0.95	1498.07	-0.952	1997.99	-0.952	2497.74	-0.957	2997.62	-1.188	3497.28	-1.231	3997.32
-0.9498	-2.212	-0.9498	497.138	-0.9508	997.223	-0.9498	1498.08	-0.9518	1998	-0.9518	2497.75	-0.9568	2997.64	-1.1878	3497.29	-1.2308	3997.33
-0.9495	-2.2258	-0.9495	497.135	-0.9505	997.218	-0.9495	1498.07	-0.9515	1998.02	-0.9515	2497.74	-0.9565	2997.65	-1.1875	3497.29	-1.2305	3997.33
-0.9493	-2.2341	-0.9493	497.14	-0.9503	997.224	-0.9493	1498.09	-0.9513	1998.03	-0.9513	2497.74	-0.9563	2997.64	-1.1873	3497.29	-1.2303	3997.34
-0.949	-2.2284	-0.949	497.155	-0.95	997.219	-0.949	1498.08	-0.951	1998.01	-0.951	2497.75	-0.956	2997.66	-1.187	3497.29	-1.23	3997.36
-0.9488	-2.2199	-0.9488	497.156	-0.9498	997.203	-0.9488	1498.07	-0.9508	1998.01	-0.9508	2497.77	-0.9558	2997.68	-1.1868	3497.28	-1.2298	3997.36
-0.9485	-2.2099	-0.9485	497.152	-0.9495	997.19	-0.9485	1498.08	-0.9505	1998.02	-0.9505	2497.77	-0.9555	2997.65	-1.1865	3497.28	-1.2295	3997.35
-0.9483	-2.2041	-0.9483	497.155	-0.9493	997.191	-0.9483	1498.09	-0.9503	1998.03	-0.9503	2497.75	-0.9553	2997.63	-1.1863	3497.29	-1.2293	3997.36
-0.9481	-2.2118	-0.9481	497.154	-0.9491	997.207	-0.9481	1498.09	-0.9501	1998.03	-0.9501	2497.72	-0.9551	2997.63	-1.1861	3497.3	-1.2291	3997.37
-0.9478	-2.2348	-0.9478	497.14	-0.9488	997.215	-0.9478	1498.08	-0.9498	1998.04	-0.9498	2497.71	-0.9548	2997.63	-1.1858	3497.31	-1.2288	3997.38
-0.9476	-2.2406	-0.9476	497.127	-0.9486	997.221	-0.9476	1498.08	-0.9496	1998.04	-0.9496	2497.71	-0.9546	2997.63	-1.1856	3497.3	-1.2286	3997.38
-0.9473	-2.2341	-0.9473	497.123	-0.9483	997.229	-0.9473	1498.08	-0.9493	1998.01	-0.9493	2497.73	-0.9543	2997.64	-1.1853	3497.29	-1.2283	3997.38
-0.9471	-2.2215	-0.9471	497.12	-0.9481	997.236	-0.9471	1498.07	-0.9491	1998	-0.9491	2497.74	-0.9541	2997.64	-1.1851	3497.28	-1.2281	3997.39
-0.9468	-2.2088	-0.9468	497.13	-0.9478	997.217	-0.9468	1498.08	-0.9488	1998	-0.9488	2497.73	-0.9538	2997.64	-1.1848	3497.27	-1.2278	3997.41
-0.9466	-2.2173	-0.9466	497.142	-0.9476	997.21	-0.9466	1498.1	-0.9486	1997.99	-0.9486	2497.73	-0.9536	2997.65	-1.1846	3497.27	-1.2276	3997.4
-0.9463	-2.205	-0.9463	497.14	-0.9473	997.214	-0.9463	1498.11	-0.9483	1997.97	-0.9483	2497.72	-0.9533	2997.65	-1.1843	3497.29	-1.2273	3997.37
-0.9461	-2.1874	-0.9461	497.131	-0.9471	997.217	-0.9461	1498.1	-0.9481	1997.97	-0.9481	2497.72	-0.9531	2997.63	-1.1841	3497.29	-1.2271	3997.37
-0.9459	-2.1876	-0.9459	497.131	-0.9469	997.233	-0.9459	1498.08	-0.9479	1997.99	-0.9479	2497.73	-0.9529	2997.61	-1.1839	3497.31	-1.2269	3997.37
-0.9456	-2.1907	-0.9456	497.141	-0.9466	997.241	-0.9456	1498.1	-0.9476	1998.01	-0.9476	2497.74	-0.9526	2997.62	-1.1836	3497.32	-1.2266	3997.35
-0.9454	-2.1962	-0.9454	497.156	-0.9464	997.23	-0.9454	1498.12	-0.9474	1998	-0.9474	2497.75	-0.9524	2997.62	-1.1834	3497.32	-1.2264	3997.34
-0.9451	-2.1946	-0.9451	497.157	-0.9461	997.213	-0.9451	1498.12	-0.9471	1997.99	-0.9471	2497.75	-0.9521	2997.63	-1.1831	3497.32	-1.2261	3997.33
-0.9449	-2.2197	-0.9449	497.146	-0.9459	997.23	-0.9449	1498.12	-0.9469	1998.01	-0.9469	2497.75	-0.9519	2997.62	-1.1829	3497.31	-1.2259	3997.33
-0.9446	-2.2299	-0.9446	497.147	-0.9456	997.237	-0.9446	1498.11	-0.9466	1998	-0.9466	2497.74	-0.9516	2997.62	-1.1826	3497.29	-1.2256	3997.31
-0.9444	-2.2161	-0.9444	497.158	-0.9454	997.221	-0.9444	1498.1	-0.9464	1998	-0.9464	2497.73	-0.9514	2997.62	-1.1824	3497.28	-1.2254	3997.33
-0.9441	-2.2185	-0.9441	497.149	-0.9451	997.204	-0.9441	1498.09	-0.9461	1998.01	-0.9461	2497.74	-0.9511	2997.63	-1.1821	3497.27	-1.2251	3997.34
-0.9439	-2.2175	-0.9439	497.156	-0.9449	997.215	-0.9439	1498.08	-0.9459	1997.99	-0.9459	2497.75	-0.9509	2997.63	-1.1819	3497.28	-1.2249	3997.33
-0.9437	-2.2231	-0.9437	497.159	-0.9447	997.222	-0.9437	1498.09	-0.9457	1997.98	-0.9457	2497.73	-0.9507	2997.62	-1.1817	3497.29	-1.2247	3997.33
-0.9434	-2.2234	-0.9434	497.159	-0.9444	997.224	-0.9434	1498.1	-0.9454	1997.98	-0.9454	2497.74	-0.9504	2997.6	-1.1814	3497.29	-1.2244	3997.34
-0.9432	-2.2175	-0.9432	497.147	-0.9442	997.234	-0.9432	1498.1	-0.9452	1998.02	-0.9452	2497.75	-0.9502	2997.61	-1.1812	3497.3	-1.2242	3997.34
-0.9429	-2.2192	-0.9429	497.127	-0.9439	997.229	-0.9429	1498.11	-0.9449	1998.04	-0.9449	2497.73	-0.9499	2997.62	-1.1809	3497.32	-1.2239	3997.34
-0.9427	-2.2147	-0.9427	497.124	-0.9437	997.237	-0.9427	1498.13	-0.9447	1998.02	-0.9447	2497.73	-0.9497	2997.64	-1.1807	3497.32	-1.2237	3997.35
-0.9424	-2.205	-0.9424	497.129	-0.9434	997.248	-0.9424	1498.12	-0.9444	1998.02	-0.9444	2497.72	-0.9494	2997.64	-1.1804	3497.31	-1.2234	3997.36
-0.9422	-2.2156	-0.9422	497.129	-0.9432	997.254	-0.9422	1498.13	-0.9442	1998.01	-0.9442	2497.73	-0.9492	2997.64	-1.1802	3497.31	-1.2232	3997.35
-0.9419	-2.221	-0.9419	497.119	-0.9429	997.257	-0.9419	1498.12	-0.9439	1998.01	-0.9439	2497.73	-0.9489	2997.63	-1.1799	3497.3	-1.2229	3997.34
-0.9417	-2.2088	-0.9417	497.124	-0.9427	997.253	-0.9417	1498.11	-0.9437	1998.01	-0.9437	2497.75	-0.9487	2997.61	-1.1797	3497.31	-1.2227	3997.34
-0.9415	-2.2042	-0.9415	497.118	-0.9425	997.257	-0.9415	1498.11	-0.9435	1997.99	-0.9435	2497.76	-0.9485	2997.59	-1.1795	3497.31	-1.2225	3997.35
-0.9412	-2.2019	-0.9412	497.095	-0.9422	997.269	-0.9412	1498.11	-0.9432	1997.98	-0.9432	2497.75	-0.9482	2997.61	-1.1792	3497.3	-1.2222	3997.36
-0.941	-2.1986	-0.941	497.104	-0.942	997.262	-0.941	1498.12	-0.943	1997.98	-0.943	2497.73	-0.948	2997.64	-1.179	3497.29	-1.222	3997.35
-0.9407	-2.1845	-0.9407	497.13	-0.9417	997.258	-0.9407	1498.12	-0.9427	1998.02	-0.9427	2497.74	-0.9477	2997.64	-1.1787	3497.29	-1.2217	3997.34
-0.9405	-2.1804	-0.9405	497.14	-0.9415	997.247	-0.9405	1498.12	-0.9425	1998.03	-0.9425	2497.75	-0.9475	2997.61	-1.1785	3497.28	-1.2215	3997.34
-0.9402	-2.187	-0.9402	497.138	-0.9412	997.244	-0.9402	1498.11	-0.9422	1998.02	-0.9422	2497.74	-0.9472	2997.61	-1.1782	3497.29	-1.2212	3997.34
-0.94	-2.2073	-0.94	497.141	-0.941	997.242	-0.94	1498.12	-0.942	1998.03	-0.942	2497.74	-0.947	2997.6	-1.178	3497.29	-1.221	3997.34
-0.9397	-2.2075	-0.9397	497.143	-0.9407	997.235	-0.9397	1498.11	-0.9417	1998.03	-0.9417	2497.75	-0.9467	2997.61	-1.1777	3497.29	-1.2207	3997.34
-0.9395	-2.1981	-0.9395	497.143	-0.9405	997.228	-0.9395	1498.08	-0.9415	1998.01	-0.9415	2497.74	-0.9465	2997.61	-1.1775	3497.3	-1.2205	3997.35
-0.9393	-2.1964	-0.9393	497.151	-0.9403	997.237	-0.9393	1498.09	-0.9413	1998.01	-0.9413	2497.73	-0.9463	2997.62	-1.1773	3497.3	-1.2203	3997.34
[truncated: 63,538 more rows]

## Sheet: Figure 3c
Temperature/℃	Transmittance/%	Transmittance/%	Transmittance/%
	H2O	D2O	0.5 M Urea
46		96.345
47		95.839
48		94.767
49		91.801
50		0.211
51	97.433	0.302
52	95.25	0.192
53	95.979	0.379
54	94.293	0.221
55	2.062
56	0.742
57	0.492
58	0.562
59	1.102		95.086
60			94.984
61			93.353
62			90.595
63			36.442
64			0.266
65			0.246
66			0.583
67			1.007

[truncated: 41 more sheets: Figure 3d, Figure 3e, Figrue 3f, Figure 4b, Figure 4c, Figure 4d, Figure 5b, Figure 5c, Figure 5d, Figure 6b, Figure 6d, Figure S3, Figure  S7, Figure S8, Figure S10a, Figure S10b, Figure S10c, Figure 10d, Figure S13a, Figure S13b …]
